# Supplementary material for: Parental exposure to heat waves improves offspring reproductive investment in Tetranychus urticae (Acari: Tetranychidae), but not in its predator, Phytoseiulus persimilis (Acari: Phytoseiidae)
Source: Ecol Evol. 2023 Nov 28;13(11):e10748. doi: 10.1002/ece3.10748 (PMC10682873; doi:10.1002/ece3.10748)
Supplement: Supplementary file 1 — Data S1. [file ECE3-13-e10748-s001.xlsx]

## Sheet: ReadMe
READ ME for EggNumber
Species	ParentalTreatment	OffspringTreatment	Replicate	EvaluationPoint	EggNumber	Food consumption	FemaleSurvivalEscaper
Mite species	Treatment during juvenile development of parents	Treatment during juvenile development of females and during experimental period	Replicate number	Hours after experimental start	Numbers of eggs oviposited in 24h	Only for P. persimilis: Numbers of eaten eggs by P. persimilis per day	Did the female who laid these eggs escape from the experimental units, die or survive?
1 = P. persimilis	32 = Tmax 32°C	32 = Tmax 32°C		Ranging from 24 to 240		in eggs/day	0 = Died
2 = T. urticae	38 = Tmax 38°C	38 = Tmax 38°C					1 = Escape
							2 = Alive
READ ME for EggSize
Species	ParentalTreatment	OffspringTreatment	FemaleReplicate	FemaleSurvivalEscaper	EvaluationPoint	EggReplicate	Sex	EggVolume
Mite species	Treatment during juvenile development of parents	Treatment during juvenile development of females and during experimental period	Replicate number of the female	Did the female who laid these eggs escape from the experimental units, die or survive?	Hours after experimental start	Replicate number of the egg	Sex of the egg	Volume of the egg
1 = P. persimilis	32 = Tmax 32°C	32 = Tmax 32°C		0 = Died	Ranging from 24 to 240		1 = male	in µm3
2 = T. urticae	38 = Tmax 38°C	38 = Tmax 38°C		1 = Escape			2 = female
				2 = Alive
READ ME for EscaperSurvival
Species	ParentalTreatment	OffspringTreatment	Replicate	Escaped?	EscapeTime	Survival	SurvivalTime	FemaleSize	Food consumption
Mite species	Treatment during juvenile development of parents	Treatment during juvenile development of females and during experimental period	Replicate number	Did the female escape from the experimental units or not?	Evaluation point at which the female escaped	Did the female die or not?	Evaluation point at which the female died	Perimeter of the idiosoma	Only for T. urticae: amount of leaf damage
1 = P. persimilis	32 = Tmax 32°C	32 = Tmax 32°C		0 = Escaped	in h	0 = Died	in h	in µm	in mm2/day
2 = T. urticae	38 = Tmax 38°C	38 = Tmax 38°C		1 = Did not escape	if it did not escaped than = 240, if it died = time of death	1 = Survived	if it escaped = empty, if it did not die = 240

## Sheet: EggNumber
Species	ParentalTreatment	OffspringTreatment	Replicate	EvaluationPoint	EggNumber	FoodConsumption	FemaleSurvivalEscaper
1	38	38	3	24	3	32	1
1	38	38	4	24	4	44	1
1	38	38	4	48	5	35	1
1	38	38	4	72	4	33	1
1	38	38	5	24	1	26	0
1	38	38	5	48	3	30	0
1	38	38	6	24	2	36	1
1	38	38	7	24	1	25	1
1	38	38	7	48	4	29	1
1	38	38	7	72	3	27	1
1	38	38	7	96	3	24	1
1	38	38	8	24	2	30	2
1	38	38	8	48	4	32	2
1	38	38	8	72	3	28	2
1	38	38	8	96	4	27	2
1	38	38	8	120	3	25	2
1	38	38	8	144	3	12	2
1	38	38	8	168	1	21	2
1	38	38	8	192	3	24	2
1	38	38	8	216	3	22	2
1	38	38	8	240	3	20	2
1	38	38	9	24	3	31	2
1	38	38	9	48	4	33	2
1	38	38	9	72	4	20	2
1	38	38	9	96	2	30	2
1	38	38	9	120	1	28	2
1	38	38	9	144	2	24	2
1	38	38	9	168	2	23	2
1	38	38	9	192	3	19	2
1	38	38	9	216	2	19	2
1	38	38	9	240	2	16	2
1	38	38	10	24	2	30	1
1	38	38	10	48	5	40	1
1	38	38	10	72	4	31	1
1	38	38	10	96	4	42	1
1	38	38	10	120	4	29	1
1	38	38	10	144	3	33	1
1	38	38	10	168	3	25	1
1	38	38	11	24	3	23	1
1	38	38	12	24	3	41	2
1	38	38	12	48	3	33	2
1	38	38	12	72	2	25	2
1	38	38	12	96	3	16	2
1	38	38	12	120	4	20	2
1	38	38	12	144	4	20	2
1	38	38	12	168	4	33	2
1	38	38	12	192	3	26	2
1	38	38	12	216	3	24	2
1	38	38	12	240	2	27	2
1	38	38	13	24	2	29	1
1	38	38	13	48	4	25	1
1	38	38	14	24	2	31	1
1	38	38	14	48	6	44	1
1	38	38	14	72	4	35	1
1	38	38	14	96	4	27	1
1	38	38	14	120	3	33	1
1	38	38	15	24	3	31	2
1	38	38	15	48	5	40	2
1	38	38	15	72	3	29	2
1	38	38	15	96	3	24	2
1	38	38	15	120	2	19	2
1	38	38	15	144	3	18	2
1	38	38	15	168	4	25	2
1	38	38	15	192	2	18	2
1	38	38	15	216	2	12	2
1	38	38	15	240	1	10	2
1	38	38	17	24	4	24	2
1	38	38	17	48	4	22	2
1	38	38	17	72	3	19	2
1	38	38	17	96	3	29	2
1	38	38	17	120	2	32	2
1	38	38	17	144	3	25	2
1	38	38	17	168	3	20	2
1	38	38	17	192	2	16	2
1	38	38	17	216	2	14	2
1	38	38	17	240	2	16	2
1	38	38	18	24	2	38	1
1	38	38	18	48	3	20	1
1	38	38	18	72	4	22	1
1	38	38	18	96	2	22	1
1	38	38	18	120	3	25	1
1	38	38	18	144	2	19	1
1	38	38	19	24	2	32	1
1	38	38	19	48	3	19	1
1	38	38	19	72	4	27	1
1	38	38	21	24	3	29	2
1	38	38	21	48	4	35	2
1	38	38	21	72	4	30	2
1	38	38	21	96	4	27	2
1	38	38	21	120	4	26	2
1	38	38	21	144	4	26	2
1	38	38	21	168	4	23	2
1	38	38	21	192	3	23	2
1	38	38	21	216	3	18	2
1	38	38	21	240	3	14	2
1	38	38	22	24	2	25	1
1	38	38	23	24	2	37	1
1	38	38	25	24	4	44	1
1	38	38	25	48	3	33	1
1	38	38	26	24	3	36	2
1	38	38	26	48	5	35	2
1	38	38	26	72	4	29	2
1	38	38	26	96	4	24	2
1	38	38	26	120	3	23	2
1	38	38	26	144	4	20	2
1	38	38	26	168	3	19	2
1	38	38	26	192	3	24	2
1	38	38	26	216	3	20	2
1	38	38	26	240	2	17	2
1	38	38	27	24	3	34	1
1	38	38	27	48	4	29	1
1	38	38	28	24	2	29	1
1	38	38	28	48	4	32	1
1	38	38	28	72	3	27	1
1	38	38	29	24	3	27	2
1	38	38	29	48	4	30	2
1	38	38	29	72	3	32	2
1	38	38	29	96	3	24	2
1	38	38	29	120	3	20	2
1	38	38	29	144	3	18	2
1	38	38	29	168	3	16	2
1	38	38	29	192	2	14	2
1	38	38	29	216	3	10	2
1	38	38	29	240	3	10	2
1	38	38	30	24	4	42	1
1	38	38	31	24	3	22	1
1	38	38	31	48	3	26	1
1	38	38	31	72	3	23	1
1	38	38	31	96	2	22	1
1	38	38	32	24	3	34	1
1	38	38	34	24	3	39	0
1	38	38	34	48	1	19	0
1	38	38	35	24	1	24	1
1	38	38	35	48	3	25	1
1	38	38	35	72	3	27	1
1	38	38	35	96	2	18	1
1	38	38	35	120	3	22	1
1	38	38	36	24	3	33	1
1	38	38	37	24	2	25	2
1	38	38	37	48	4	36	2
1	38	38	37	72	3	34	2
1	38	38	37	96	4	29	2
1	38	38	37	120	3	26	2
1	38	38	37	144	3	21	2
1	38	38	37	168	4	17	2
1	38	38	37	192	3	24	2
1	38	38	37	216	3	21	2
1	38	38	37	240	3	25	2
1	38	38	38	24	2	24	1
1	38	38	38	48	2	26	1
1	38	38	39	24	2	25	2
1	38	38	39	48	4	33	2
1	38	38	39	72	3	29	2
1	38	38	39	96	3	33	2
1	38	38	39	120	4	24	2
1	38	38	39	144	3	30	2
1	38	38	39	168	3	22	2
1	38	38	39	192	2	18	2
1	38	38	39	216	2	15	2
1	38	38	39	240	2	16	2
1	38	38	40	24	2	28	1
1	38	38	40	48	3	34	1
1	38	38	40	72	4	28	1
1	38	38	40	96	3	23	1
1	38	38	40	120	3	17	1
1	38	38	40	144	3	16	1
1	38	38	40	168	2	24	1
1	38	38	41	24	3	38	1
1	38	38	41	48	2	30	1
1	38	38	41	72	3	23	1
1	38	38	41	96	2	24	1
1	38	32	1	24	2	27	1
1	38	32	1	48	3	20	1
1	38	32	1	72	4	26	1
1	38	32	1	96	3	23	1
1	38	32	1	120	3	23	1
1	38	32	1	144	3	12	1
1	38	32	1	168	4	34	1
1	38	32	1	192	4	26	1
1	38	32	2	24	2	22	1
1	38	32	2	48	3	22	1
1	38	32	2	72	3	19	1
1	38	32	2	96	4	27	1
1	38	32	2	120	3	31	1
1	38	32	2	144	3	11	1
1	38	32	2	168	4	29	1
1	38	32	3	24	2	30	2
1	38	32	3	48	3	26	2
1	38	32	3	72	6	18	2
1	38	32	3	96	3	24	2
1	38	32	3	120	3	22	2
1	38	32	3	144	3	17	2
1	38	32	3	168	4	29	2
1	38	32	3	192	4	17	2
1	38	32	3	216	2	26	2
1	38	32	3	240	2	19	2
1	38	32	4	24	2	26	1
1	38	32	4	48	3	22	1
1	38	32	5	24	1	24	1
1	38	32	5	48	4	18	1
1	38	32	6	24	2	31	2
1	38	32	6	48	3	16	2
1	38	32	6	72	4	28	2
1	38	32	6	96	3	26	2
1	38	32	6	120	3	25	2
1	38	32	6	144	3	23	2
1	38	32	6	168	5	24	2
1	38	32	6	192	4	30	2
1	38	32	6	216	3	33	2
1	38	32	6	240	3	22	2
1	38	32	7	24	2	22	1
1	38	32	7	48	3	16	1
1	38	32	8	24	2	25	2
1	38	32	8	48	3	22	2
1	38	32	8	72	3	15	2
1	38	32	8	96	3	25	2
1	38	32	8	120	4	24	2
1	38	32	8	144	3	22	2
1	38	32	8	168	4	32	2
1	38	32	8	192	3	29	2
1	38	32	8	216	1	34	2
1	38	32	8	240	1	24	2
1	38	32	9	24	1	19	1
1	38	32	9	48	2	22	1
1	38	32	9	72	3	12	1
1	38	32	9	96	4	17	1
1	38	32	9	120	3	21	1
1	38	32	10	24	1	26	2
1	38	32	10	48	3	17	2
1	38	32	10	72	4	21	2
1	38	32	10	96	3	19	2
1	38	32	10	120	3	17	2
1	38	32	10	144	3	19	2
1	38	32	10	168	2	19	2
1	38	32	10	192	2	16	2
1	38	32	10	216	2	9	2
1	38	32	10	240	0	6	2
1	38	32	11	24	1	26	1
1	38	32	12	24	2	21	1
1	38	32	12	48	4	25	1
1	38	32	13	24	1	26	1
1	38	32	13	48	4	26	1
1	38	32	13	72	4	20	1
1	38	32	13	96	3	26	1
1	38	32	13	120	3	23	1
1	38	32	14	24	1	24	1
1	38	32	14	48	3	15	1
1	38	32	14	72	2	12	1
1	38	32	14	96	2	28	1
1	38	32	14	120	3	31	1
1	38	32	15	24	2	23	1
1	38	32	15	48	3	23	1
1	38	32	15	72	2	20	1
1	38	32	15	96	4	19	1
1	38	32	15	120	3	22	1
1	38	32	15	144	3	11	1
1	38	32	15	168	5	28	1
1	38	32	16	24	3	34	1
1	38	32	16	48	3	16	1
1	38	32	17	24	2	26	1
1	38	32	17	48	3	23	1
1	38	32	17	72	3	12	1
1	38	32	17	96	3	19	1
1	38	32	18	24	1	25	1
1	38	32	18	48	4	24	1
1	38	32	19	24	2	28	1
1	38	32	19	48	3	26	1
1	38	32	20	24	2	27	2
1	38	32	20	48	2	19	2
1	38	32	20	72	3	26	2
1	38	32	20	96	4	24	2
1	38	32	20	120	3	16	2
1	38	32	20	144	4	24	2
1	38	32	20	168	4	35	2
1	38	32	20	192	3	26	2
1	38	32	20	216	3	26	2
1	38	32	20	240	2	18	2
1	38	32	21	24	2	24	1
1	38	32	22	24	2	33	2
1	38	32	22	48	3	15	2
1	38	32	22	72	3	12	2
1	38	32	22	96	2	24	2
1	38	32	22	120	3	19	2
1	38	32	22	144	2	25	2
1	38	32	22	168	4	31	2
1	38	32	22	192	4	28	2
1	38	32	22	216	3	20	2
1	38	32	22	240	2	22	2
1	38	32	23	24	1	28	1
1	38	32	24	24	1	25	1
1	38	32	24	48	3	14	1
1	38	32	24	72	3	14	1
1	38	32	24	96	2	27	1
1	38	32	24	120	3	18	1
1	38	32	25	24	1	27	1
1	38	32	25	48	4	21	1
1	38	32	26	24	1	26	1
1	38	32	26	48	4	17	1
1	38	32	27	24	2	22	2
1	38	32	27	48	3	23	2
1	38	32	27	72	3	15	2
1	38	32	27	96	3	21	2
1	38	32	27	120	3	24	2
1	38	32	27	144	3	25	2
1	38	32	27	168	5	30	2
1	38	32	27	192	4	25	2
1	38	32	27	216	2	20	2
1	38	32	27	240	2	15	2
1	38	32	28	24	1	22	1
1	38	32	28	48	3	14	1
1	38	32	29	24	1	26	1
1	38	32	29	48	3	17	1
1	38	32	30	24	2	23	1
1	38	32	30	48	2	11	1
1	38	32	30	72	5	22	1
1	38	32	30	96	3	23	1
1	38	32	30	120	3	24	1
1	38	32	31	24	2	28	1
1	38	32	32	24	2	26	1
1	38	32	33	24	1	24	1
1	38	32	34	24	2	24	1
1	38	32	34	48	3	9	1
1	38	32	34	72	0	15	1
1	38	32	34	96	3	22	1
1	38	32	34	120	4	20	1
1	38	32	34	144	3	24	1
1	38	32	34	168	4	22	1
1	38	32	34	192	3	23	1
1	38	32	35	24	1	24	1
1	38	32	35	48	4	20	1
1	38	32	35	72	2	20	1
1	38	32	35	96	2	20	1
1	38	32	35	120	4	28	1
1	38	32	36	24	2	22	1
1	38	32	36	48	3	23	1
1	38	32	36	72	3	23	1
1	38	32	36	96	2	25	1
1	38	32	36	120	4	22	1
1	38	32	36	144	2	22	1
1	38	32	36	168	4	24	1
1	38	32	37	24	1	25	1
1	38	32	37	48	4	17	1
1	38	32	37	72	1	12	1
1	38	32	37	96	2	31	1
1	38	32	38	24	1	27	2
1	38	32	38	48	4	20	2
1	38	32	38	72	3	20	2
1	38	32	38	96	4	32	2
1	38	32	38	120	2	23	2
1	38	32	38	144	4	25	2
1	38	32	38	168	5	30	2
1	38	32	38	192	3	29	2
1	38	32	38	216	1	20	2
1	38	32	38	240	1	14	2
1	38	32	39	24	1	23	1
1	38	32	39	48	3	20	1
1	38	32	39	72	2	21	1
1	38	32	39	96	4	25	1
1	38	32	40	24	2	29	0
1	38	32	40	48	4	22	0
1	38	32	40	72	3	22	0
1	38	32	40	96	2	22	0
1	38	32	40	120	4	18	0
1	38	32	40	144	0	9	0
1	32	32	1	24	2	25	2
1	32	32	1	48	3	23	2
1	32	32	1	72	2	22	2
1	32	32	1	96	3	27	2
1	32	32	1	120	3	21	2
1	32	32	1	144	2	16	2
1	32	32	1	168	2	15	2
1	32	32	1	192	3	24	2
1	32	32	1	216	3	20	2
1	32	32	1	240	2	19	2
1	32	32	2	24	1	20	2
1	32	32	2	48	3	18	2
1	32	32	2	72	2	19	2
1	32	32	2	96	3	23	2
1	32	32	2	120	2	28	2
1	32	32	2	144	3	25	2
1	32	32	2	168	3	21	2
1	32	32	2	192	3	23	2
1	32	32	2	216	3	21	2
1	32	32	2	240	3	21	2
1	32	32	3	24	1	33	2
1	32	32	3	48	4	23	2
1	32	32	3	72	4	18	2
1	32	32	3	96	3	29	2
1	32	32	3	120	3	24	2
1	32	32	3	144	3	23	2
1	32	32	3	168	4	30	2
1	32	32	3	192	3	20	2
1	32	32	3	216	2	24	2
1	32	32	3	240	2	20	2
1	32	32	4	24	2	30	2
1	32	32	4	48	3	13	2
1	32	32	4	72	1	22	2
1	32	32	4	96	3	27	2
1	32	32	4	120	3	22	2
1	32	32	4	144	3	33	2
1	32	32	4	168	3	32	2
1	32	32	4	192	4	21	2
1	32	32	4	216	2	25	2
1	32	32	4	240	3	18	2
1	32	32	5	24	2	28	2
1	32	32	5	48	3	15	2
1	32	32	5	72	4	26	2
1	32	32	5	96	3	24	2
1	32	32	5	120	3	24	2
1	32	32	5	144	3	27	2
1	32	32	5	168	3	26	2
1	32	32	5	192	3	26	2
1	32	32	5	216	3	23	2
1	32	32	5	240	1	22	2
1	32	32	6	24	2	31	1
1	32	32	6	48	3	20	1
1	32	32	6	72	2	21	1
1	32	32	6	96	2	28	1
1	32	32	6	120	3	22	1
1	32	32	7	24	1	26	1
1	32	32	8	24	1	21	2
1	32	32	8	48	3	22	2
1	32	32	8	72	3	19	2
1	32	32	8	96	3	23	2
1	32	32	8	120	3	21	2
1	32	32	8	144	4	20	2
1	32	32	8	168	3	26	2
1	32	32	8	192	3	23	2
1	32	32	8	216	4	20	2
1	32	32	8	240	3	24	2
1	32	32	9	24	1	26	2
1	32	32	9	48	4	17	2
1	32	32	9	72	2	18	2
1	32	32	9	96	2	20	2
1	32	32	9	120	2	24	2
1	32	32	9	144	1	23	2
1	32	32	9	168	4	30	2
1	32	32	9	192	3	24	2
1	32	32	9	216	3	22	2
1	32	32	9	240	2	20	2
1	32	32	10	24	1	26	2
1	32	32	10	48	3	20	2
1	32	32	10	72	2	22	2
1	32	32	10	96	3	22	2
1	32	32	10	120	3	33	2
1	32	32	10	144	3	20	2
1	32	32	10	168	3	23	2
1	32	32	10	192	4	23	2
1	32	32	10	216	3	23	2
1	32	32	10	240	3	16	2
1	32	32	11	24	1	25	2
1	32	32	11	48	2	19	2
1	32	32	11	72	3	28	2
1	32	32	11	96	3	23	2
1	32	32	11	120	3	24	2
1	32	32	11	144	3	22	2
1	32	32	11	168	3	19	2
1	32	32	11	192	2	27	2
1	32	32	11	216	4	23	2
1	32	32	11	240	2	22	2
1	32	32	12	24	1	27	1
1	32	32	13	24	2	26	1
1	32	32	13	48	3	22	1
1	32	32	13	72	2	22	1
1	32	32	13	96	3	21	1
1	32	32	13	120	3	20	1
1	32	32	14	24	2	30	2
1	32	32	14	48	3	25	2
1	32	32	14	72	3	23	2
1	32	32	14	96	4	24	2
1	32	32	14	120	3	18	2
1	32	32	14	144	3	29	2
1	32	32	14	168	3	26	2
1	32	32	14	192	4	15	2
1	32	32	14	216	3	23	2
1	32	32	14	240	2	24	2
1	32	32	15	24	1	22	2
1	32	32	15	48	3	26	2
1	32	32	15	72	3	25	2
1	32	32	15	96	3	25	2
1	32	32	15	120	2	23	2
1	32	32	15	144	2	25	2
1	32	32	15	168	3	18	2
1	32	32	15	192	3	24	2
1	32	32	15	216	3	21	2
1	32	32	15	240	2	22	2
1	32	32	16	24	2	36	1
1	32	32	16	48	3	20	1
1	32	32	17	24	2	21	1
1	32	32	17	48	3	29	1
1	32	32	18	24	1	25	1
1	32	32	18	48	3	19	1
1	32	32	19	24	1	29	1
1	32	32	19	48	3	20	1
1	32	32	20	24	1	24	2
1	32	32	20	48	3	14	2
1	32	32	20	72	2	19	2
1	32	32	20	96	2	21	2
1	32	32	20	120	3	25	2
1	32	32	20	144	2	22	2
1	32	32	20	168	3	21	2
1	32	32	20	192	4	25	2
1	32	32	20	216	3	19	2
1	32	32	20	240	3	21	2
1	32	32	21	24	1	28	1
1	32	32	21	48	3	23	1
1	32	32	21	72	3	24	1
1	32	32	21	96	4	26	1
1	32	32	21	120	1	19	1
1	32	32	22	24	2	32	1
1	32	32	22	48	4	26	1
1	32	32	22	72	3	22	1
1	32	32	22	96	4	25	1
1	32	32	22	120	2	15	1
1	32	32	22	144	3	23	1
1	32	32	22	168	2	25	1
1	32	32	22	192	4	20	1
1	32	32	23	24	1	28	1
1	32	32	24	24	1	24	1
1	32	32	24	48	3	24	1
1	32	32	25	24	1	33	1
1	32	32	25	48	5	19	1
1	32	32	25	72	3	26	1
1	32	32	25	96	3	30	1
1	32	32	25	120	3	20	1
1	32	32	25	144	3	31	1
1	32	32	25	168	4	27	1
1	32	32	25	192	3	19	1
1	32	32	26	24	1	32	1
1	32	32	26	48	4	22	1
1	32	32	27	24	1	30	1
1	32	32	27	48	4	18	1
1	32	32	28	24	1	25	1
1	32	32	28	48	4	34	1
1	32	32	29	24	1	29	1
1	32	32	29	48	3	12	1
1	32	32	30	24	1	21	1
1	32	32	30	48	3	22	1
1	32	32	30	72	3	21	1
1	32	32	30	96	4	23	1
1	32	32	30	120	3	28	1
1	32	32	30	144	3	31	1
1	32	32	30	168	4	25	1
1	32	32	30	192	3	27	1
1	32	32	31	24	1	26	1
1	32	32	31	48	4	25	1
1	32	32	32	24	1	21	1
1	32	32	32	48	2	23	1
1	32	32	32	72	2	22	1
1	32	32	32	96	3	27	1
1	32	32	32	120	3	20	1
1	32	32	32	144	3	27	1
1	32	32	32	168	2	28	1
1	32	32	32	192	3	27	1
1	32	32	33	24	1	33	2
1	32	32	33	48	4	23	2
1	32	32	33	72	3	23	2
1	32	32	33	96	4	25	2
1	32	32	33	120	3	26	2
1	32	32	33	144	0	22	2
1	32	32	33	168	1	31	2
1	32	32	33	192	3	13	2
1	32	32	33	216	3	23	2
1	32	32	33	240	3	22	2
1	32	32	34	24	1	28	2
1	32	32	34	48	4	18	2
1	32	32	34	72	2	26	2
1	32	32	34	96	4	21	2
1	32	32	34	120	3	21	2
1	32	32	34	144	2	18	2
1	32	32	34	168	3	22	2
1	32	32	34	192	4	26	2
1	32	32	34	216	3	22	2
1	32	32	34	240	3	22	2
1	32	32	35	24	1	31	1
1	32	32	35	48	4	22	1
1	32	32	36	24	1	25	1
1	32	32	36	48	4	20	1
1	32	32	36	72	2	20	1
1	32	32	36	96	3	24	1
1	32	32	36	120	3	24	1
1	32	32	36	144	3	26	1
1	32	32	36	168	4	23	1
1	32	32	36	192	3	29	1
1	32	38	1	24	2	29	1
1	32	38	2	24	2	32	1
1	32	38	4	24	3	33	1
1	32	38	4	48	5	35	1
1	32	38	4	72	4	26	1
1	32	38	4	96	4	25	1
1	32	38	4	120	3	27	1
1	32	38	5	24	2	36	1
1	32	38	5	48	3	22	1
1	32	38	6	24	3	33	1
1	32	38	6	48	4	24	1
1	32	38	7	24	2	35	1
1	32	38	7	48	3	31	1
1	32	38	7	72	3	27	1
1	32	38	7	96	3	28	1
1	32	38	8	24	3	38	2
1	32	38	8	48	3	30	2
1	32	38	8	72	2	29	2
1	32	38	8	96	3	25	2
1	32	38	8	120	3	24	2
1	32	38	8	144	2	22	2
1	32	38	8	168	2	10	2
1	32	38	8	192	2	16	2
1	32	38	8	216	2	12	2
1	32	38	8	240	2	15	2
1	32	38	9	24	3	33	1
1	32	38	9	48	4	23	1
1	32	38	9	72	4	23	1
1	32	38	9	96	3	29	1
1	32	38	9	120	3	13	1
1	32	38	9	144	3	22	1
1	32	38	9	168	1	14	1
1	32	38	10	24	3	28	1
1	32	38	10	48	4	30	1
1	32	38	10	72	4	24	1
1	32	38	10	96	3	28	1
1	32	38	10	120	3	12	1
1	32	38	10	144	3	34	1
1	32	38	10	168	3	31	1
1	32	38	11	24	2	31	0
1	32	38	11	48	4	27	0
1	32	38	11	72	3	26	0
1	32	38	11	96	3	35	0
1	32	38	11	120	3	25	0
1	32	38	12	24	3	36	2
1	32	38	12	48	4	29	2
1	32	38	12	72	3	29	2
1	32	38	12	96	3	24	2
1	32	38	12	120	3	34	2
1	32	38	12	144	3	14	2
1	32	38	12	168	3	11	2
1	32	38	12	192	3	19	2
1	32	38	12	216	2	8	2
1	32	38	12	240	1	16	2
1	32	38	13	24	2	25	1
1	32	38	13	48	3	26	1
1	32	38	13	72	5	22	1
1	32	38	13	96	4	36	1
1	32	38	13	120	4	30	1
1	32	38	14	24	2	30	1
1	32	38	14	48	3	35	1
1	32	38	14	72	3	27	1
1	32	38	14	96	3	31	1
1	32	38	14	120	3	25	1
1	32	38	15	24	3	39	1
1	32	38	15	48	5	35	1
1	32	38	16	24	2	23	2
1	32	38	16	48	4	27	2
1	32	38	16	72	4	29	2
1	32	38	16	96	3	27	2
1	32	38	16	120	3	33	2
1	32	38	16	144	2	28	2
1	32	38	16	168	2	18	2
1	32	38	16	192	3	8	2
1	32	38	16	216	3	16	2
1	32	38	16	240	3	5	2
1	32	38	17	24	2	41	1
1	32	38	17	48	3	26	1
1	32	38	17	72	3	32	1
1	32	38	17	96	2	20	1
1	32	38	17	120	2	31	1
1	32	38	17	144	3	32	1
1	32	38	17	168	2	32	1
1	32	38	17	192	2	25	1
1	32	38	18	24	3	29	1
1	32	38	18	48	4	27	1
1	32	38	18	72	4	29	1
1	32	38	18	96	3	31	1
1	32	38	18	120	3	32	1
1	32	38	18	144	4	8	1
1	32	38	20	24	3	36	1
1	32	38	20	48	4	31	1
1	32	38	20	72	4	24	1
1	32	38	20	96	3	34	1
1	32	38	21	24	2	32	2
1	32	38	21	48	4	35	2
1	32	38	21	72	4	28	2
1	32	38	21	96	3	25	2
1	32	38	21	120	3	24	2
1	32	38	21	144	2	28	2
1	32	38	21	168	3	30	2
1	32	38	21	192	3	14	2
1	32	38	21	216	3	19	2
1	32	38	21	240	2	24	2
1	32	38	22	24	2	35	1
1	32	38	22	48	5	25	1
1	32	38	23	24	2	32	1
1	32	38	23	48	4	28	1
1	32	38	24	24	3	37	2
1	32	38	24	48	4	40	2
1	32	38	24	72	4	17	2
1	32	38	24	96	3	24	2
1	32	38	24	120	3	10	2
1	32	38	24	144	3	19	2
1	32	38	24	168	2	16	2
1	32	38	24	192	3	21	2
1	32	38	24	216	3	23	2
1	32	38	24	240	3	22	2
1	32	38	25	24	2	31	2
1	32	38	25	48	2	30	2
1	32	38	25	72	3	26	2
1	32	38	25	96	2	21	2
1	32	38	25	120	2	21	2
1	32	38	25	144	3	20	2
1	32	38	25	168	2	17	2
1	32	38	25	192	2	13	2
1	32	38	25	216	2	22	2
1	32	38	25	240	2	16	2
1	32	38	26	24	3	35	1
1	32	38	26	48	3	26	1
1	32	38	26	72	3	25	1
1	32	38	26	96	3	12	1
1	32	38	26	120	3	30	1
1	32	38	26	144	3	24	1
1	32	38	26	168	2	29	1
1	32	38	26	192	3	20	1
1	32	38	27	24	2	33	1
1	32	38	28	24	3	25	1
1	32	38	28	48	3	26	1
1	32	38	29	24	3	34	1
1	32	38	29	48	4	21	1
1	32	38	30	24	2	30	1
1	32	38	30	48	3	33	1
1	32	38	30	72	3	28	1
1	32	38	30	96	3	50	1
1	32	38	30	120	2	29	1
1	32	38	31	24	3	33	1
1	32	38	31	48	4	31	1
1	32	38	32	24	2	25	1
1	32	38	32	48	4	26	1
1	32	38	32	72	4	28	1
1	32	38	32	96	3	11	1
1	32	38	32	120	3	41	1
1	32	38	32	144	2	4	1
1	32	38	33	24	3	31	1
1	32	38	33	48	4	28	1
1	32	38	33	72	4	21	1
1	32	38	34	24	2	34	2
1	32	38	34	48	4	38	2
1	32	38	34	72	3	26	2
1	32	38	34	96	2	32	2
1	32	38	34	120	3	22	2
1	32	38	34	144	3	17	2
1	32	38	34	168	3	21	2
1	32	38	34	192	3	18	2
1	32	38	34	216	2	24	2
1	32	38	34	240	1	17	2
1	32	38	35	24	2	23	1
1	32	38	35	48	3	34	1
1	32	38	35	72	4	29	1
1	32	38	35	96	3	16	1
1	32	38	35	120	2	33	1
1	32	38	36	24	3	31	2
1	32	38	36	48	4	32	2
1	32	38	36	72	3	23	2
1	32	38	36	96	3	26	2
1	32	38	36	120	3	15	2
1	32	38	36	144	3	27	2
1	32	38	36	168	3	20	2
1	32	38	36	192	2	11	2
1	32	38	36	216	3	14	2
1	32	38	36	240	2	21	2
1	32	38	37	24	3	34	1
1	32	38	37	48	4	38	1
1	32	38	37	72	4	24	1
1	32	38	37	96	3	19	1
1	32	38	37	120	4	26	1
1	32	38	37	144	3	23	1
1	32	38	38	24	3	28	1
2	38	38	1	24	1		0
2	38	38	1	48	1		0
2	38	38	1	72	12		0
2	38	38	1	96	10		0
2	38	38	1	120	7		0
2	38	38	2	24	2		2
2	38	38	2	48	7		2
2	38	38	2	72	17		2
2	38	38	2	96	20		2
2	38	38	2	120	18		2
2	38	38	2	144	16		2
2	38	38	2	168	16		2
2	38	38	2	192	14		2
2	38	38	2	216	20		2
2	38	38	2	240	18		2
2	38	38	3	24	7		2
2	38	38	3	48	15		2
2	38	38	3	72	22		2
2	38	38	3	96	16		2
2	38	38	3	120	12		2
2	38	38	3	144	15		2
2	38	38	3	168	12		2
2	38	38	3	192	14		2
2	38	38	3	216	12		2
2	38	38	3	240	10		2
2	38	38	4	24	7		2
2	38	38	4	48	17		2
2	38	38	4	72	18		2
2	38	38	4	96	12		2
2	38	38	4	120	16		2
2	38	38	4	144	19		2
2	38	38	4	168	18		2
2	38	38	4	192	15		2
2	38	38	4	216	8		2
2	38	38	4	240	13		2
2	38	38	6	24	11		2
2	38	38	6	48	15		2
2	38	38	6	72	21		2
2	38	38	6	96	19		2
2	38	38	6	120	18		2
2	38	38	6	144	20		2
2	38	38	6	168	17		2
2	38	38	6	192	15		2
2	38	38	6	216	22		2
2	38	38	6	240	16		2
2	38	38	7	24	9		2
2	38	38	7	48	12		2
2	38	38	7	72	14		2
2	38	38	7	96	17		2
2	38	38	7	120	16		2
2	38	38	7	144	18		2
2	38	38	7	168	17		2
2	38	38	7	192	10		2
2	38	38	7	216	14		2
2	38	38	7	240	19		2
2	38	38	9	24	10		2
2	38	38	9	48	16		2
2	38	38	9	72	15		2
2	38	38	9	96	19		2
2	38	38	9	120	12		2
2	38	38	9	144	10		2
2	38	38	9	168	8		2
2	38	38	9	192	13		2
2	38	38	9	216	3		2
2	38	38	9	240	1		2
2	38	38	10	24	10		2
2	38	38	10	48	14		2
2	38	38	10	72	17		2
2	38	38	10	96	16		2
2	38	38	10	120	15		2
2	38	38	10	144	16		2
2	38	38	10	168	14		2
2	38	38	10	192	12		2
2	38	38	10	216	13		2
2	38	38	10	240	5		2
2	38	38	11	24	9		2
2	38	38	11	48	18		2
2	38	38	11	72	15		2
2	38	38	11	96	12		2
2	38	38	11	120	18		2
2	38	38	11	144	14		2
2	38	38	11	168	12		2
2	38	38	11	192	13		2
2	38	38	11	216	5		2
2	38	38	11	240	7		2
2	38	38	12	24	7		2
2	38	38	12	48	16		2
2	38	38	12	72	15		2
2	38	38	12	96	19		2
2	38	38	12	120	15		2
2	38	38	12	144	14		2
2	38	38	12	168	16		2
2	38	38	12	192	11		2
2	38	38	12	216	11		2
2	38	38	12	240	12		2
2	38	38	13	24	10		0
2	38	38	13	48	16		0
2	38	38	13	72	16		0
2	38	38	13	96	9		0
2	38	38	14	24	9		2
2	38	38	14	48	16		2
2	38	38	14	72	14		2
2	38	38	14	96	15		2
2	38	38	14	120	14		2
2	38	38	14	144	12		2
2	38	38	14	168	13		2
2	38	38	14	192	14		2
2	38	38	14	216	17		2
2	38	38	14	240	14		2
2	38	38	15	24	9		2
2	38	38	15	48	21		2
2	38	38	15	72	17		2
2	38	38	15	96	14		2
2	38	38	15	120	15		2
2	38	38	15	144	17		2
2	38	38	15	168	14		2
2	38	38	15	192	13		2
2	38	38	15	216	12		2
2	38	38	15	240	5		2
2	38	38	16	24	3		0
2	38	38	16	48	0		0
2	38	38	17	24	2		0
2	38	38	17	48	0		0
2	38	38	18	24	7		1
2	38	38	18	48	16		1
2	38	38	18	72	18		1
2	38	38	18	96	22		1
2	38	38	18	120	20		1
2	38	38	18	144	20		1
2	38	38	18	168	1		1
2	38	38	18	192	0		1
2	38	38	18	216	0		1
2	38	38	19	24	5		1
2	38	38	19	48	4		1
2	38	38	20	24	9		2
2	38	38	20	48	20		2
2	38	38	20	72	17		2
2	38	38	20	96	20		2
2	38	38	20	120	17		2
2	38	38	20	144	15		2
2	38	38	20	168	17		2
2	38	38	20	192	20		2
2	38	38	20	216	15		2
2	38	38	20	240	15		2
2	38	38	21	24	7		2
2	38	38	21	48	13		2
2	38	38	21	72	15		2
2	38	38	21	96	15		2
2	38	38	21	120	18		2
2	38	38	21	144	16		2
2	38	38	21	168	15		2
2	38	38	21	192	14		2
2	38	38	21	216	18		2
2	38	38	21	240	13		2
2	38	38	22	24	9		1
2	38	38	22	48	16		1
2	38	38	22	72	17		1
2	38	38	22	96	19		1
2	38	38	22	120	18		1
2	38	38	22	144	20		1
2	38	38	22	168	11		1
2	38	38	23	24	7		0
2	38	38	23	48	0		0
2	38	38	24	24	8		2
2	38	38	24	48	15		2
2	38	38	24	72	13		2
2	38	38	24	96	16		2
2	38	38	24	120	14		2
2	38	38	24	144	16		2
2	38	38	24	168	15		2
2	38	38	24	192	17		2
2	38	38	24	216	13		2
2	38	38	24	240	16		2
2	38	38	25	24	9		2
2	38	38	25	48	20		2
2	38	38	25	72	19		2
2	38	38	25	96	19		2
2	38	38	25	120	18		2
2	38	38	25	144	20		2
2	38	38	25	168	17		2
2	38	38	25	192	17		2
2	38	38	25	216	14		2
2	38	38	25	240	12		2
2	38	38	26	24	10		0
2	38	38	26	48	14		0
2	38	38	26	72	7		0
2	38	38	27	24	0		0
2	38	38	28	24	7		2
2	38	38	28	48	17		2
2	38	38	28	72	18		2
2	38	38	28	96	21		2
2	38	38	28	120	14		2
2	38	38	28	144	17		2
2	38	38	28	168	16		2
2	38	38	28	192	21		2
2	38	38	28	216	17		2
2	38	38	28	240	19		2
2	38	38	30	24	11		2
2	38	38	30	48	17		2
2	38	38	30	72	18		2
2	38	38	30	96	20		2
2	38	38	30	120	20		2
2	38	38	30	144	20		2
2	38	38	30	168	15		2
2	38	38	30	192	18		2
2	38	38	30	216	17		2
2	38	38	30	240	14		2
2	38	38	31	24	6		2
2	38	38	31	48	12		2
2	38	38	31	72	10		2
2	38	38	31	96	15		2
2	38	38	31	120	15		2
2	38	38	31	144	15		2
2	38	38	31	168	16		2
2	38	38	31	192	16		2
2	38	38	31	216	16		2
2	38	38	31	240	16		2
2	38	38	32	24	7		2
2	38	38	32	48	17		2
2	38	38	32	72	14		2
2	38	38	32	96	17		2
2	38	38	32	120	20		2
2	38	38	32	144	14		2
2	38	38	32	168	13		2
2	38	38	32	192	9		2
2	38	38	32	216	14		2
2	38	38	32	240	12		2
2	38	38	33	24	9		2
2	38	38	33	48	14		2
2	38	38	33	72	16		2
2	38	38	33	96	16		2
2	38	38	33	120	15		2
2	38	38	33	144	17		2
2	38	38	33	168	12		2
2	38	38	33	192	14		2
2	38	38	33	216	15		2
2	38	38	33	240	15		2
2	38	38	34	24	1		0
2	38	38	35	24	11		2
2	38	38	35	48	14		2
2	38	38	35	72	17		2
2	38	38	35	96	18		2
2	38	38	35	120	19		2
2	38	38	35	144	19		2
2	38	38	35	168	18		2
2	38	38	35	192	16		2
2	38	38	35	216	17		2
2	38	38	35	240	19		2
2	38	38	36	24	6		0
2	38	38	37	24	8		2
2	38	38	37	48	18		2
2	38	38	37	72	16		2
2	38	38	37	96	16		2
2	38	38	37	120	17		2
2	38	38	37	144	18		2
2	38	38	37	168	15		2
2	38	38	37	192	17		2
2	38	38	37	216	13		2
2	38	38	37	240	16		2
2	38	38	38	24	10		2
2	38	38	38	48	15		2
2	38	38	38	72	9		2
2	38	38	38	96	17		2
2	38	38	38	120	14		2
2	38	38	38	144	15		2
2	38	38	38	168	18		2
2	38	38	38	192	13		2
2	38	38	38	216	12		2
2	38	38	38	240	14		2
2	38	38	39	24	8		2
2	38	38	39	48	16		2
2	38	38	39	72	13		2
2	38	38	39	96	15		2
2	38	38	39	120	14		2
2	38	38	39	144	13		2
2	38	38	39	168	13		2
2	38	38	39	192	12		2
2	38	38	39	216	13		2
2	38	38	39	240	11		2
2	38	38	40	24	10		2
2	38	38	40	48	14		2
2	38	38	40	72	14		2
2	38	38	40	96	16		2
2	38	38	40	120	13		2
2	38	38	40	144	14		2
2	38	38	40	168	16		2
2	38	38	40	192	13		2
2	38	38	40	216	12		2
2	38	38	40	240	15		2
2	38	38	41	24	11		2
2	38	38	41	48	19		2
2	38	38	41	72	17		2
2	38	38	41	96	19		2
2	38	38	41	120	20		2
2	38	38	41	144	18		2
2	38	38	41	168	16		2
2	38	38	41	192	15		2
2	38	38	41	216	15		2
2	38	38	41	240	13		2
2	38	38	42	24	6		2
2	38	38	42	48	15		2
2	38	38	42	72	17		2
2	38	38	42	96	16		2
2	38	38	42	120	18		2
2	38	38	42	144	5		2
2	38	38	42	168	1		2
2	38	38	42	192	0		2
2	38	38	42	216	0		2
2	38	38	42	240	0		2
2	38	38	43	24	7		2
2	38	38	43	48	14		2
2	38	38	43	72	21		2
2	38	38	43	96	16		2
2	38	38	43	120	20		2
2	38	38	43	144	11		2
2	38	38	43	168	0		2
2	38	38	43	192	0		2
2	38	38	43	216	0		2
2	38	38	43	240	0		2
2	38	38	44	24	12		2
2	38	38	44	48	19		2
2	38	38	44	72	17		2
2	38	38	44	96	16		2
2	38	38	44	120	18		2
2	38	38	44	144	16		2
2	38	38	44	168	14		2
2	38	38	44	192	10		2
2	38	38	44	216	8		2
2	38	38	44	240	8		2
2	38	38	45	24	9		2
2	38	38	45	48	19		2
2	38	38	45	72	19		2
2	38	38	45	96	16		2
2	38	38	45	120	17		2
2	38	38	45	144	16		2
2	38	38	45	168	17		2
2	38	38	45	192	17		2
2	38	38	45	216	16		2
2	38	38	45	240	16		2
2	38	38	46	24	6		0
2	38	38	46	48	9		0
2	38	38	46	72	3		0
2	38	38	46	96	8		0
2	38	38	46	120	17		0
2	38	38	46	144	14		0
2	38	38	46	168	2		0
2	38	38	46	192	1		0
2	38	38	47	24	9		0
2	38	38	47	48	15		0
2	38	38	47	72	15		0
2	38	38	47	96	14		0
2	38	38	47	120	17		0
2	38	38	47	144	14		0
2	38	38	47	168	9		0
2	38	38	48	24	8		2
2	38	38	48	48	18		2
2	38	38	48	72	17		2
2	38	38	48	96	14		2
2	38	38	48	120	14		2
2	38	38	48	144	16		2
2	38	38	48	168	15		2
2	38	38	48	192	14		2
2	38	38	48	216	17		2
2	38	38	48	240	13		2
2	38	38	49	24	10		2
2	38	38	49	48	16		2
2	38	38	49	72	18		2
2	38	38	49	96	16		2
2	38	38	49	120	18		2
2	38	38	49	144	16		2
2	38	38	49	168	15		2
2	38	38	49	192	16		2
2	38	38	49	216	14		2
2	38	38	49	240	13		2
2	38	38	50	24	8		2
2	38	38	50	48	15		2
2	38	38	50	72	18		2
2	38	38	50	96	15		2
2	38	38	50	120	20		2
2	38	38	50	144	17		2
2	38	38	50	168	15		2
2	38	38	50	192	16		2
2	38	38	50	216	15		2
2	38	38	50	240	14		2
2	38	38	51	24	7		0
2	38	38	51	48	7		0
2	38	38	51	72	1		0
2	38	38	51	96	2		0
2	38	38	51	120	0		0
2	38	38	51	144	0		0
2	38	38	52	24	9		2
2	38	38	52	48	14		2
2	38	38	52	72	17		2
2	38	38	52	96	17		2
2	38	38	52	120	15		2
2	38	38	52	144	16		2
2	38	38	52	168	15		2
2	38	38	52	192	13		2
2	38	38	52	240	12		2
2	38	38	53	24	0		1
2	38	38	53	48	0		1
2	38	38	53	72	0		1
2	38	38	53	96	0		1
2	38	38	53	120	0		1
2	38	38	53	144	0		1
2	38	38	54	24	9		2
2	38	38	54	48	16		2
2	38	38	54	72	16		2
2	38	38	54	96	17		2
2	38	38	54	120	17		2
2	38	38	54	144	17		2
2	38	38	54	168	15		2
2	38	38	54	192	14		2
2	38	38	54	216	10		2
2	38	38	54	240	0		2
2	38	38	55	24	10		2
2	38	38	55	48	15		2
2	38	38	55	72	16		2
2	38	38	55	96	14		2
2	38	38	55	120	16		2
2	38	38	55	144	15		2
2	38	38	55	168	14		2
2	38	38	55	192	13		2
2	38	38	55	216	10		2
2	38	38	55	240	12		2
2	38	38	56	24	11		2
2	38	38	56	48	18		2
2	38	38	56	72	18		2
2	38	38	56	96	14		2
2	38	38	56	120	14		2
2	38	38	56	144	11		2
2	38	38	56	168	3		2
2	38	38	56	192	0		2
2	38	38	56	216	0		2
2	38	38	56	240	0		2
2	38	38	57	24	9		2
2	38	38	57	48	15		2
2	38	38	57	72	17		2
2	38	38	57	96	14		2
2	38	38	57	120	19		2
2	38	38	57	144	15		2
2	38	38	57	168	16		2
2	38	38	57	192	14		2
2	38	38	57	216	12		2
2	38	38	57	240	15		2
2	38	38	58	24	8		2
2	38	38	58	48	17		2
2	38	38	58	72	18		2
2	38	38	58	96	15		2
2	38	38	58	120	17		2
2	38	38	58	144	16		2
2	38	38	58	168	17		2
2	38	38	58	192	10		2
2	38	38	58	216	11		2
2	38	38	58	240	7		2
2	38	38	59	24	11		2
2	38	38	59	48	17		2
2	38	38	59	72	17		2
2	38	38	59	96	14		2
2	38	38	59	120	14		2
2	38	38	59	144	14		2
2	38	38	59	168	9		2
2	38	38	59	192	12		2
2	38	38	59	216	12		2
2	38	38	59	240	1		2
2	38	38	60	24	1		0
2	38	38	60	48	0		0
2	38	38	61	24	12		2
2	38	38	61	48	18		2
2	38	38	61	72	19		2
2	38	38	61	96	14		2
2	38	38	61	120	19		2
2	38	38	61	144	16		2
2	38	38	61	168	12		2
2	38	38	61	192	14		2
2	38	38	61	216	14		2
2	38	38	61	240	15		2
2	38	38	62	24	11		0
2	38	38	62	48	17		0
2	38	38	62	72	16		0
2	38	38	62	96	16		0
2	38	38	62	120	15		0
2	38	38	62	144	18		0
2	38	38	62	168	15		0
2	38	38	62	192	10		0
2	38	38	62	216	1		0
2	38	38	62	240	0		0
2	38	38	63	24	12		0
2	38	38	63	48	18		0
2	38	38	63	72	21		0
2	38	38	63	96	15		0
2	38	38	63	120	12		0
2	38	38	63	144	2		0
2	38	38	63	168	0		0
2	38	38	63	192	0		0
2	38	38	64	24	12		0
2	38	38	64	48	17		0
2	38	38	64	72	17		0
2	38	38	64	96	1		0
2	38	38	64	120	0		0
2	38	32	1	24	0		2
2	38	32	1	48	8		2
2	38	32	1	72	11		2
2	38	32	1	96	5		2
2	38	32	1	120	11		2
2	38	32	1	144	10		2
2	38	32	1	168	12		2
2	38	32	1	192	10		2
2	38	32	1	216	7		2
2	38	32	1	240	5		2
2	38	32	2	24	0		1
2	38	32	2	48	5		1
2	38	32	2	72	8		1
2	38	32	2	96	8		1
2	38	32	2	120	9		1
2	38	32	2	144	8		1
2	38	32	2	168	12		1
2	38	32	2	192	10		1
2	38	32	3	24	1		2
2	38	32	3	48	6		2
2	38	32	3	72	8		2
2	38	32	3	96	10		2
2	38	32	3	120	8		2
2	38	32	3	144	13		2
2	38	32	3	168	10		2
2	38	32	3	192	7		2
2	38	32	3	216	8		2
2	38	32	3	240	7		2
2	38	32	4	24	2		2
2	38	32	4	48	7		2
2	38	32	4	72	8		2
2	38	32	4	96	8		2
2	38	32	4	120	10		2
2	38	32	4	144	9		2
2	38	32	4	168	9		2
2	38	32	4	192	9		2
2	38	32	4	216	8		2
2	38	32	4	240	7		2
2	38	32	5	24	3		2
2	38	32	5	48	8		2
2	38	32	5	72	10		2
2	38	32	5	96	10		2
2	38	32	5	120	14		2
2	38	32	5	144	8		2
2	38	32	5	168	7		2
2	38	32	5	192	12		2
2	38	32	5	216	9		2
2	38	32	5	240	6		2
2	38	32	6	24	1		1
2	38	32	6	48	6		1
2	38	32	6	72	9		1
2	38	32	6	96	7		1
2	38	32	6	120	8		1
2	38	32	7	24	0		1
2	38	32	7	48	8		1
2	38	32	7	72	4		1
2	38	32	7	96	6		1
2	38	32	7	120	5		1
2	38	32	8	24	3		2
2	38	32	8	48	7		2
2	38	32	8	72	11		2
2	38	32	8	96	8		2
2	38	32	8	120	10		2
2	38	32	8	144	12		2
2	38	32	8	168	8		2
2	38	32	8	192	9		2
2	38	32	8	216	7		2
2	38	32	8	240	8		2
2	38	32	9	24	3		2
2	38	32	9	48	7		2
2	38	32	9	72	9		2
2	38	32	9	96	11		2
2	38	32	9	120	13		2
2	38	32	9	144	10		2
2	38	32	9	168	11		2
2	38	32	9	192	9		2
2	38	32	9	216	8		2
2	38	32	9	240	0		2
2	38	32	10	24	2		2
2	38	32	10	48	9		2
2	38	32	10	72	9		2
2	38	32	10	96	8		2
2	38	32	10	120	9		2
2	38	32	10	144	10		2
2	38	32	10	168	12		2
2	38	32	10	192	9		2
2	38	32	10	216	8		2
2	38	32	10	240	10		2
2	38	32	11	24	4		2
2	38	32	11	48	10		2
2	38	32	11	72	8		2
2	38	32	11	96	10		2
2	38	32	11	120	13		2
2	38	32	11	144	12		2
2	38	32	11	168	15		2
2	38	32	11	192	9		2
2	38	32	11	216	9		2
2	38	32	11	240	7		2
2	38	32	12	24	3		0
2	38	32	12	48	8		0
2	38	32	12	72	8		0
2	38	32	12	96	1		0
2	38	32	12	120	0		0
2	38	32	12	144	1		0
2	38	32	13	24	3		2
2	38	32	13	48	7		2
2	38	32	13	72	7		2
2	38	32	13	96	8		2
2	38	32	13	120	9		2
2	38	32	13	144	10		2
2	38	32	13	168	10		2
2	38	32	13	192	8		2
2	38	32	13	216	10		2
2	38	32	13	240	6		2
2	38	32	14	24	1		2
2	38	32	14	48	4		2
2	38	32	14	72	7		2
2	38	32	14	96	3		2
2	38	32	14	120	10		2
2	38	32	14	144	6		2
2	38	32	14	168	8		2
2	38	32	14	192	6		2
2	38	32	14	216	8		2
2	38	32	14	240	7		2
2	38	32	16	24	2		2
2	38	32	16	48	6		2
2	38	32	16	72	8		2
2	38	32	16	96	6		2
2	38	32	16	120	8		2
2	38	32	16	144	9		2
2	38	32	16	168	10		2
2	38	32	16	192	8		2
2	38	32	16	216	8		2
2	38	32	16	240	7		2
2	38	32	17	24	2		2
2	38	32	17	48	7		2
2	38	32	17	72	6		2
2	38	32	17	96	5		2
2	38	32	17	120	8		2
2	38	32	17	144	6		2
2	38	32	17	168	10		2
2	38	32	17	192	7		2
2	38	32	17	216	5		2
2	38	32	17	240	8		2
2	38	32	18	24	3		1
2	38	32	18	48	7		1
2	38	32	18	72	9		1
2	38	32	19	24	2		2
2	38	32	19	48	5		2
2	38	32	19	72	9		2
2	38	32	19	96	8		2
2	38	32	19	120	9		2
2	38	32	19	144	9		2
2	38	32	19	168	11		2
2	38	32	19	192	8		2
2	38	32	19	216	9		2
2	38	32	19	240	5		2
2	38	32	21	24	4		0
2	38	32	21	48	2		0
2	38	32	21	72	1		0
2	38	32	21	96	0		0
2	38	32	21	120	0		0
2	38	32	21	144	0		0
2	38	32	22	24	3		2
2	38	32	22	48	4		2
2	38	32	22	72	8		2
2	38	32	22	96	8		2
2	38	32	22	120	11		2
2	38	32	22	144	13		2
2	38	32	22	168	11		2
2	38	32	22	192	12		2
2	38	32	22	216	15		2
2	38	32	22	240	11		2
2	38	32	23	24	3		2
2	38	32	23	48	8		2
2	38	32	23	72	10		2
2	38	32	23	96	11		2
2	38	32	23	120	9		2
2	38	32	23	144	15		2
2	38	32	23	168	13		2
2	38	32	23	192	9		2
2	38	32	23	216	8		2
2	38	32	23	240	7		2
2	38	32	24	24	2		2
2	38	32	24	48	7		2
2	38	32	24	72	9		2
2	38	32	24	96	8		2
2	38	32	24	120	9		2
2	38	32	24	144	9		2
2	38	32	24	168	15		2
2	38	32	24	192	12		2
2	38	32	24	216	3		2
2	38	32	24	240	3		2
2	32	32	25	24	3		2
2	32	32	25	48	9		2
2	32	32	25	72	10		2
2	32	32	25	96	13		2
2	32	32	25	120	11		2
2	32	32	25	144	15		2
2	32	32	25	168	12		2
2	32	32	25	192	12		2
2	32	32	25	216	10		2
2	32	32	25	240	11		2
2	32	32	26	24	2		2
2	32	32	26	48	6		2
2	32	32	26	72	11		2
2	32	32	26	96	9		2
2	32	32	26	120	11		2
2	32	32	26	144	12		2
2	32	32	26	168	8		2
2	32	32	26	192	11		2
2	32	32	26	216	9		2
2	32	32	26	240	8		2
2	32	32	27	24	5		0
2	32	32	27	48	9		0
2	32	32	27	72	2		0
2	32	32	27	96	0		0
2	32	32	27	120	0		0
2	32	32	27	144	0		0
2	32	32	28	24	1		0
2	32	32	28	48	8		0
2	32	32	28	72	11		0
2	32	32	28	96	9		0
2	32	32	28	120	11		0
2	32	32	28	144	2		0
2	32	32	29	24	2		2
2	32	32	29	48	7		2
2	32	32	29	72	10		2
2	32	32	29	96	11		2
2	32	32	29	120	13		2
2	32	32	29	144	7		2
2	32	32	29	168	9		2
2	32	32	29	192	10		2
2	32	32	29	216	8		2
2	32	32	29	240	7		2
2	32	32	30	24	4		2
2	32	32	30	48	7		2
2	32	32	30	72	11		2
2	32	32	30	96	11		2
2	32	32	30	120	11		2
2	32	32	30	144	9		2
2	32	32	30	168	10		2
2	32	32	30	192	11		2
2	32	32	30	216	10		2
2	32	32	30	240	8		2
2	32	32	31	24	3		2
2	32	32	31	48	8		2
2	32	32	31	72	13		2
2	32	32	31	96	13		2
2	32	32	31	120	12		2
2	32	32	31	144	12		2
2	32	32	31	168	16		2
2	32	32	31	192	12		2
2	32	32	31	216	3		2
2	32	32	31	240	5		2
2	32	32	33	24	2		2
2	32	32	33	48	6		2
2	32	32	33	72	12		2
2	32	32	33	96	12		2
2	32	32	33	120	12		2
2	32	32	33	144	12		2
2	32	32	33	168	13		2
2	32	32	33	192	16		2
2	32	32	33	216	11		2
2	32	32	33	240	12		2
2	32	32	34	24	4		1
2	32	32	34	48	7		1
2	32	32	34	72	12		1
2	32	32	35	24	4		2
2	32	32	35	48	8		2
2	32	32	35	72	10		2
2	32	32	35	96	8		2
2	32	32	35	120	12		2
2	32	32	35	144	9		2
2	32	32	35	168	8		2
2	32	32	35	192	10		2
2	32	32	35	216	8		2
2	32	32	35	240	6		2
2	32	32	36	24	2		2
2	32	32	36	48	9		2
2	32	32	36	72	10		2
2	32	32	36	96	12		2
2	32	32	36	120	13		2
2	32	32	36	144	12		2
2	32	32	36	168	11		2
2	32	32	36	192	10		2
2	32	32	36	216	11		2
2	32	32	36	240	10		2
2	32	32	38	24	3		2
2	32	32	38	48	6		2
2	32	32	38	72	12		2
2	32	32	38	96	14		2
2	32	32	38	120	12		2
2	32	32	38	144	15		2
2	32	32	38	168	12		2
2	32	32	38	192	12		2
2	32	32	38	216	10		2
2	32	32	38	240	9		2
2	32	32	39	24	5		2
2	32	32	39	48	11		2
2	32	32	39	72	11		2
2	32	32	39	96	10		2
2	32	32	39	120	9		2
2	32	32	39	144	16		2
2	32	32	39	168	13		2
2	32	32	39	192	14		2
2	32	32	39	216	12		2
2	32	32	39	240	12		2
2	32	32	40	24	4		0
2	32	32	40	48	9		0
2	32	32	40	72	14		0
2	32	32	40	96	7		0
2	32	32	40	120	0		0
2	32	32	41	24	3		0
2	32	32	41	48	7		0
2	32	32	41	72	10		0
2	32	32	41	96	11		0
2	32	32	41	120	11		0
2	32	32	41	144	0		0
2	32	32	42	24	3		2
2	32	32	42	48	9		2
2	32	32	42	72	12		2
2	32	32	42	96	14		2
2	32	32	42	120	12		2
2	32	32	42	144	15		2
2	32	32	42	168	10		2
2	32	32	42	192	14		2
2	32	32	42	216	8		2
2	32	32	42	240	10		2
2	32	32	43	24	4		0
2	32	32	43	48	5		0
2	32	32	44	24	1		0
2	32	32	44	48	0		0
2	32	32	44	72	0		0
2	32	32	45	24	3		2
2	32	32	45	48	9		2
2	32	32	45	72	10		2
2	32	32	45	96	10		2
2	32	32	45	120	10		2
2	32	32	45	144	10		2
2	32	32	45	168	9		2
2	32	32	45	192	11		2
2	32	32	45	216	9		2
2	32	32	45	240	6		2
2	32	32	46	24	3		2
2	32	32	46	48	10		2
2	32	32	46	72	13		2
2	32	32	46	96	10		2
2	32	32	46	120	11		2
2	32	32	46	144	11		2
2	32	32	46	168	11		2
2	32	32	46	192	10		2
2	32	32	46	216	11		2
2	32	32	46	240	7		2
2	32	32	47	24	4		2
2	32	32	47	48	9		2
2	32	32	47	72	10		2
2	32	32	47	96	13		2
2	32	32	47	120	11		2
2	32	32	47	144	11		2
2	32	32	47	168	10		2
2	32	32	47	192	9		2
2	32	32	47	216	8		2
2	32	32	47	240	10		2
2	32	32	48	24	4		2
2	32	32	48	48	8		2
2	32	32	48	72	14		2
2	32	32	48	96	10		2
2	32	32	48	120	13		2
2	32	32	48	144	13		2
2	32	32	48	168	12		2
2	32	32	48	192	13		2
2	32	32	48	216	10		2
2	32	32	48	240	12		2
2	32	38	1	24	6		0
2	32	38	1	48	9		0
2	32	38	1	72	2		0
2	32	38	1	96	0		0
2	32	38	1	120	0		0
2	32	38	2	24	7		2
2	32	38	2	48	14		2
2	32	38	2	72	14		2
2	32	38	2	96	2		2
2	32	38	2	120	0		2
2	32	38	2	144	0		2
2	32	38	2	168	0		2
2	32	38	2	192	0		2
2	32	38	2	216	0		2
2	32	38	2	240	0		2
2	32	38	3	24	6		2
2	32	38	3	48	14		2
2	32	38	3	72	17		2
2	32	38	3	96	15		2
2	32	38	3	120	18		2
2	32	38	3	144	11		2
2	32	38	3	168	17		2
2	32	38	3	192	12		2
2	32	38	3	216	17		2
2	32	38	3	240	13		2
2	32	38	4	24	9		2
2	32	38	4	48	18		2
2	32	38	4	72	19		2
2	32	38	4	96	17		2
2	32	38	4	120	18		2
2	32	38	4	144	15		2
2	32	38	4	168	18		2
2	32	38	4	192	14		2
2	32	38	4	216	15		2
2	32	38	4	240	17		2
2	32	38	5	24	8		2
2	32	38	5	48	16		2
2	32	38	5	72	15		2
2	32	38	5	96	17		2
2	32	38	5	120	9		2
2	32	38	5	144	15		2
2	32	38	5	168	14		2
2	32	38	5	192	14		2
2	32	38	5	216	15		2
2	32	38	5	240	17		2
2	32	38	6	24	6		1
2	32	38	6	48	10		1
2	32	38	6	72	15		1
2	32	38	7	24	3		0
2	32	38	7	48	0		0
2	32	38	7	72	0		0
2	32	38	8	24	6		2
2	32	38	8	48	12		2
2	32	38	8	72	16		2
2	32	38	8	96	17		2
2	32	38	8	120	17		2
2	32	38	8	144	14		2
2	32	38	8	168	17		2
2	32	38	8	192	14		2
2	32	38	8	216	13		2
2	32	38	8	240	17		2
2	32	38	9	24	7		2
2	32	38	9	48	17		2
2	32	38	9	72	13		2
2	32	38	9	96	13		2
2	32	38	9	120	18		2
2	32	38	9	144	12		2
2	32	38	9	168	15		2
2	32	38	9	192	16		2
2	32	38	9	216	12		2
2	32	38	9	240	10		2
2	32	38	10	24	9		2
2	32	38	10	48	16		2
2	32	38	10	72	17		2
2	32	38	10	96	15		2
2	32	38	10	120	18		2
2	32	38	10	144	15		2
2	32	38	10	168	14		2
2	32	38	10	192	10		2
2	32	38	10	216	0		2
2	32	38	10	240	0		2
2	32	38	11	24	8		2
2	32	38	11	48	13		2
2	32	38	11	72	16		2
2	32	38	11	96	16		2
2	32	38	11	120	16		2
2	32	38	11	144	15		2
2	32	38	11	168	12		2
2	32	38	11	192	13		2
2	32	38	11	216	13		2
2	32	38	11	240	16		2
2	32	38	12	24	9		2
2	32	38	12	48	17		2
2	32	38	12	72	15		2
2	32	38	12	96	13		2
2	32	38	12	120	21		2
2	32	38	12	144	17		2
2	32	38	12	168	14		2
2	32	38	12	192	16		2
2	32	38	12	216	15		2
2	32	38	12	240	17		2
2	32	38	13	24	7		2
2	32	38	13	48	13		2
2	32	38	13	72	12		2
2	32	38	13	96	13		2
2	32	38	13	120	18		2
2	32	38	13	144	12		2
2	32	38	13	168	14		2
2	32	38	13	192	17		2
2	32	38	13	216	14		2
2	32	38	13	240	16		2
2	32	38	14	24	7		2
2	32	38	14	48	15		2
2	32	38	14	72	13		2
2	32	38	14	96	14		2
2	32	38	14	120	17		2
2	32	38	14	144	13		2
2	32	38	14	168	15		2
2	32	38	14	192	15		2
2	32	38	14	216	13		2
2	32	38	14	240	13		2
2	32	38	15	24	7		0
2	32	38	15	48	14		0
2	32	38	15	72	17		0
2	32	38	15	96	13		0
2	32	38	15	120	10		0
2	32	38	15	144	10		0
2	32	38	15	168	5		0
2	32	38	15	192	7		0
2	32	38	16	24	11		0
2	32	38	16	48	16		0
2	32	38	16	72	18		0
2	32	38	16	96	0		0
2	32	38	17	24	9		2
2	32	38	17	48	14		2
2	32	38	17	72	14		2
2	32	38	17	96	16		2
2	32	38	17	120	15		2
2	32	38	17	144	15		2
2	32	38	17	168	17		2
2	32	38	17	192	20		2
2	32	38	17	216	14		2
2	32	38	17	240	16		2
2	32	38	18	24	5		0
2	32	38	18	48	14		0
2	32	38	18	72	15		0
2	32	38	18	96	12		0
2	32	38	18	120	7		0
2	32	38	18	144	0		0
2	32	38	19	24	11		2
2	32	38	19	48	19		2
2	32	38	19	72	18		2
2	32	38	19	96	16		2
2	32	38	19	120	21		2
2	32	38	19	144	19		2
2	32	38	19	168	17		2
2	32	38	19	192	17		2
2	32	38	19	216	16		2
2	32	38	19	240	10		2
2	32	38	20	24	9		2
2	32	38	20	48	15		2
2	32	38	20	72	16		2
2	32	38	20	96	13		2
2	32	38	20	120	18		2
2	32	38	20	144	15		2
2	32	38	20	168	14		2
2	32	38	20	192	15		2
2	32	38	20	216	15		2
2	32	38	20	240	7		2
2	32	38	21	24	5		2
2	32	38	21	48	14		2
2	32	38	21	72	13		2
2	32	38	21	96	14		2
2	32	38	21	120	18		2
2	32	38	21	144	12		2
2	32	38	21	168	12		2
2	32	38	21	192	12		2
2	32	38	21	216	10		2
2	32	38	21	240	6		2
2	32	38	22	24	0		0
2	32	38	22	48	0		0
2	32	38	23	24	7		0
2	32	38	23	48	13		0
2	32	38	23	72	9		0
2	32	38	23	96	0		0
2	32	38	24	24	2		0
2	32	38	24	48	0		0
2	32	38	25	24	8		2
2	32	38	25	48	12		2
2	32	38	25	72	21		2
2	32	38	25	96	16		2
2	32	38	25	120	17		2
2	32	38	25	144	15		2
2	32	38	25	168	19		2
2	32	38	25	192	14		2
2	32	38	25	216	16		2
2	32	38	25	240	14		2
2	32	38	26	24	6		0
2	32	38	26	48	16		0
2	32	38	26	72	22		0
2	32	38	26	96	3		0
2	32	38	26	120	0		0
2	32	38	27	24	9		2
2	32	38	27	48	17		2
2	32	38	27	72	19		2
2	32	38	27	96	18		2
2	32	38	27	120	14		2
2	32	38	27	144	13		2
2	32	38	27	168	16		2
2	32	38	27	192	17		2
2	32	38	27	216	17		2
2	32	38	27	240	14		2
2	32	38	28	24	7		0
2	32	38	28	48	15		0
2	32	38	28	72	17		0
2	32	38	28	96	3		0
2	32	38	28	120	0		0
2	32	38	29	24	7		2
2	32	38	29	48	18		2
2	32	38	29	72	18		2
2	32	38	29	96	17		2
2	32	38	29	120	17		2
2	32	38	29	144	17		2
2	32	38	29	168	17		2
2	32	38	29	192	11		2
2	32	38	29	216	13		2
2	32	38	29	240	8		2
2	32	38	30	24	6		2
2	32	38	30	48	12		2
2	32	38	30	72	13		2
2	32	38	30	96	14		2
2	32	38	30	120	14		2
2	32	38	30	144	16		2
2	32	38	30	168	15		2
2	32	38	30	192	16		2
2	32	38	30	216	13		2
2	32	38	30	240	14		2
2	32	38	31	24	4		0
2	32	38	31	48	0		0
2	32	38	32	24	9		2
2	32	38	32	48	16		2
2	32	38	32	72	20		2
2	32	38	32	96	17		2
2	32	38	32	120	19		2
2	32	38	32	144	17		2
2	32	38	32	168	19		2
2	32	38	32	192	17		2
2	32	38	32	216	16		2
2	32	38	32	240	4		2
2	32	38	33	24	9		2
2	32	38	33	48	14		2
2	32	38	33	72	14		2
2	32	38	33	96	13		2
2	32	38	33	120	15		2
2	32	38	33	144	14		2
2	32	38	33	168	13		2
2	32	38	33	192	14		2
2	32	38	33	216	13		2
2	32	38	33	240	14		2
2	32	38	34	24	9		0
2	32	38	34	48	15		0
2	32	38	34	72	4		0
2	32	38	35	24	7		2
2	32	38	35	48	14		2
2	32	38	35	72	15		2
2	32	38	35	96	12		2
2	32	38	35	120	22		2
2	32	38	35	144	15		2
2	32	38	35	168	17		2
2	32	38	35	192	12		2
2	32	38	35	216	8		2
2	32	38	35	240	10		2
2	32	38	36	24	8		2
2	32	38	36	48	9		2
2	32	38	36	72	18		2
2	32	38	36	96	16		2
2	32	38	36	120	18		2
2	32	38	36	144	17		2
2	32	38	36	168	18		2
2	32	38	36	192	18		2
2	32	38	36	216	14		2
2	32	38	36	240	15		2
2	32	38	37	24	1		0
2	32	38	38	24	4		2
2	32	38	38	48	13		2
2	32	38	38	72	20		2
2	32	38	38	96	20		2
2	32	38	38	120	17		2
2	32	38	38	144	22		2
2	32	38	38	168	23		2
2	32	38	38	192	18		2
2	32	38	38	216	16		2
2	32	38	38	240	17		2
2	32	38	39	24	10		0
2	32	38	39	48	18		0
2	32	38	39	72	15		0
2	32	38	39	96	2		0
2	32	38	39	120	0		0
2	32	38	40	24	4		0
2	32	38	40	48	11		0
2	32	38	40	72	0		0
2	32	38	41	24	6		2
2	32	38	41	48	13		2
2	32	38	41	72	17		2
2	32	38	41	96	14		2
2	32	38	41	120	17		2
2	32	38	41	144	17		2
2	32	38	41	168	12		2
2	32	38	41	192	12		2
2	32	38	41	216	12		2
2	32	38	41	240	12		2
2	32	38	42	24	8		2
2	32	38	42	48	17		2
2	32	38	42	72	21		2
2	32	38	42	96	11		2
2	32	38	42	120	22		2
2	32	38	42	144	19		2
2	32	38	42	168	21		2
2	32	38	42	192	19		2
2	32	38	42	216	15		2
2	32	38	42	240	16		2
2	32	38	43	24	10		2
2	32	38	43	48	12		2
2	32	38	43	72	16		2
2	32	38	43	96	17		2
2	32	38	43	120	19		2
2	32	38	43	144	17		2
2	32	38	43	168	17		2
2	32	38	43	192	16		2
2	32	38	43	216	17		2
2	32	38	43	240	18		2
2	32	38	44	24	9		2
2	32	38	44	48	15		2
2	32	38	44	72	17		2
2	32	38	44	96	17		2
2	32	38	44	120	16		2
2	32	38	44	144	21		2
2	32	38	44	168	19		2
2	32	38	44	192	17		2
2	32	38	44	216	13		2
2	32	38	44	240	15		2
2	32	38	45	24	8		0
2	32	38	45	48	15		0
2	32	38	45	72	15		0
2	32	38	45	96	15		0
2	32	38	45	120	0		0
2	32	38	46	24	5		2
2	32	38	46	48	16		2
2	32	38	46	72	16		2
2	32	38	46	96	13		2
2	32	38	46	120	16		2
2	32	38	46	144	15		2
[truncated: 427 more rows]

## Sheet: EggSize
Species	ParentalTreatment	OffspringTreatment	FemaleReplicate	FemaleSurvivalEscaper	EvaluationPoint	EggReplicate	Sex	EggVolume
1	38	38	3	1	24	2	2	4.02689e+06
1	38	38	5	0	24	1	2	4.28949e+06
1	38	38	6	1	24	1	1	3.98465e+06
1	38	38	7	1	24	1	2	4.01917e+06
1	38	38	8	2	24	2	2	3.48578e+06
1	38	38	9	2	24	1	2	4.61609e+06
1	38	38	9	2	24	2	2	3.88399e+06
1	38	38	11	1	24	2	2	3.91148e+06
1	38	38	12	2	24	1	1	3.80779e+06
1	38	38	12	2	24	2	1	3.85425e+06
1	38	38	13	1	24	1	1	3.57235e+06
1	38	38	15	2	24	1	1	4.08903e+06
1	38	38	15	2	24	2	2	3.59741e+06
1	38	38	17	2	24	1	2	3.67605e+06
1	38	38	17	2	24	2	2	4.35721e+06
1	38	38	18	1	24	2	2	3.37685e+06
1	38	38	19	1	24	1	2	4.05305e+06
1	38	38	19	1	24	2	2	3.89622e+06
1	38	38	4	1	48	1	2	3.79588e+06
1	38	38	5	0	48	1	2	4.03109e+06
1	38	38	7	1	48	2	2	3.89008e+06
1	38	38	8	2	48	1	1	3.76352e+06
1	38	38	9	2	48	1	2	3.73485e+06
1	38	38	10	1	48	2	2	3.80325e+06
1	38	38	12	2	48	1	2	3.22851e+06
1	38	38	13	1	48	1	1	4.07384e+06
1	38	38	14	1	48	2	2	3.59639e+06
1	38	38	17	2	48	1	2	3.41479e+06
1	38	38	17	2	48	2	1	3.77176e+06
1	38	38	18	1	48	1	2	3.6042e+06
1	38	38	18	1	48	2	2	3.64065e+06
1	38	38	19	1	48	1	1	3.78711e+06
1	38	38	4	1	72	2	2	3.70538e+06
1	38	38	7	1	72	1	2	4.04882e+06
1	38	38	7	1	72	2	2	3.83441e+06
1	38	38	8	2	72	2	2	3.88031e+06
1	38	38	9	2	72	1	1	3.19425e+06
1	38	38	10	1	72	1	2	3.45653e+06
1	38	38	10	1	72	2	1	3.84125e+06
1	38	38	12	2	72	2	2	4.39658e+06
1	38	38	14	1	72	1	2	3.78071e+06
1	38	38	14	1	72	2	1	3.71258e+06
1	38	38	15	2	72	1	2	3.69798e+06
1	38	38	15	2	72	2	2	3.96766e+06
1	38	38	17	2	72	1	2	3.31157e+06
1	38	38	17	2	72	2	2	3.52244e+06
1	38	38	18	1	72	1	2	2.89994e+06
1	38	38	18	1	72	2	2	3.71345e+06
1	38	38	19	1	72	1	2	3.94058e+06
1	38	38	19	1	72	2	2	3.93351e+06
1	38	38	7	1	96	2	2	3.74172e+06
1	38	38	8	2	96	1	1	4.49742e+06
1	38	38	8	2	96	2	1	3.47821e+06
1	38	38	9	2	96	1	2	4.02549e+06
1	38	38	10	1	96	1	1	3.39906e+06
1	38	38	12	2	96	2	2	3.97502e+06
1	38	38	14	1	96	1	1	3.81829e+06
1	38	38	14	1	96	2	1	3.908e+06
1	38	38	15	2	96	1	2	3.59522e+06
1	38	38	15	2	96	2	2	3.9221e+06
1	38	38	18	1	96	1	2	3.36238e+06
1	38	38	9	2	120	1	2	4.07439e+06
1	38	38	10	1	120	1	2	4.19809e+06
1	38	38	12	2	120	2	2	3.78503e+06
1	38	38	14	1	120	1	2	3.7167e+06
1	38	38	14	1	120	2	2	3.75333e+06
1	38	38	15	2	120	1	2	3.81273e+06
1	38	38	17	2	120	1	2	4.11942e+06
1	38	38	17	2	120	2	1	3.55963e+06
1	38	38	18	1	120	2	1	3.39468e+06
1	38	38	8	2	144	1	1	3.74433e+06
1	38	38	8	2	144	2	2	4.03275e+06
1	38	38	9	2	144	1	2	4.07768e+06
1	38	38	12	2	144	2	2	3.82179e+06
1	38	38	15	2	144	2	2	4.17581e+06
1	38	38	17	2	144	1	2	3.87459e+06
1	38	38	17	2	144	2	2	3.73175e+06
1	38	38	9	2	168	1	1	3.95093e+06
1	38	38	10	1	168	1	2	3.72174e+06
1	38	38	15	2	168	2	2	3.44875e+06
1	38	38	17	2	168	1	2	4.39094e+06
1	38	38	17	2	168	2	2	3.80471e+06
1	38	38	8	2	192	1	2	3.69067e+06
1	38	38	8	2	192	2	2	3.80151e+06
1	38	38	9	2	192	1	1	3.61087e+06
1	38	38	12	2	192	1	1	3.7008e+06
1	38	38	12	2	192	2	2	3.73889e+06
1	38	38	15	2	192	1	2	4.46349e+06
1	38	38	15	2	192	2	2	3.88327e+06
1	38	38	17	2	192	1	1	3.78093e+06
1	38	38	17	2	192	2	2	3.50818e+06
1	38	38	8	2	216	2	2	3.74495e+06
1	38	38	9	2	216	1	2	3.65762e+06
1	38	38	9	2	216	2	2	4.14902e+06
1	38	38	12	2	216	2	2	3.88884e+06
1	38	38	15	2	216	1	2	4.15541e+06
1	38	38	15	2	216	2	2	4.08355e+06
1	38	38	17	2	216	2	1	3.84057e+06
1	38	38	8	2	240	2	2	4.42402e+06
1	38	38	9	2	240	1	2	3.9377e+06
1	38	38	12	2	240	1	2	3.54612e+06
1	38	38	12	2	240	2	2	3.45851e+06
1	38	38	17	2	240	1	1	3.75108e+06
1	38	38	22	1	24	1	2	3.38531e+06
1	38	38	22	1	24	2	1	3.36837e+06
1	38	38	23	1	24	1	2	4.27987e+06
1	38	38	23	1	24	2	2	3.64185e+06
1	38	38	26	2	24	1	2	3.92672e+06
1	38	38	27	1	24	1	1	4.04195e+06
1	38	38	27	1	24	2	2	3.98211e+06
1	38	38	28	1	24	1	2	4.05214e+06
1	38	38	29	2	24	2	2	4.32753e+06
1	38	38	30	1	24	1	2	4.12364e+06
1	38	38	30	1	24	2	2	3.92083e+06
1	38	38	31	1	24	1	1	3.89178e+06
1	38	38	31	1	24	2	2	4.21708e+06
1	38	38	32	1	24	1	2	3.583e+06
1	38	38	32	1	24	2	2	3.8141e+06
1	38	38	34	0	24	2	2	3.75159e+06
1	38	38	36	1	24	1	1	3.46223e+06
1	38	38	37	2	24	1	2	4.0373e+06
1	38	38	39	2	24	1	2	3.94546e+06
1	38	38	40	1	24	1	2	3.83465e+06
1	38	38	40	1	24	2	1	3.88396e+06
1	38	38	41	1	24	1	2	3.84151e+06
1	38	38	41	1	24	2	1	3.5832e+06
1	38	38	21	2	48	1	2	3.84005e+06
1	38	38	25	1	48	2	2	3.81141e+06
1	38	38	26	2	48	2	2	3.5461e+06
1	38	38	27	1	48	1	1	3.34909e+06
1	38	38	27	1	48	2	2	4.22571e+06
1	38	38	28	1	48	1	2	3.29218e+06
1	38	38	28	1	48	2	1	3.56301e+06
1	38	38	29	2	48	1	1	3.92647e+06
1	38	38	31	1	48	1	2	4.04912e+06
1	38	38	31	1	48	2	2	3.5119e+06
1	38	38	34	0	48	1	2	3.57747e+06
1	38	38	35	1	48	2	1	3.59647e+06
1	38	38	39	2	48	1	2	4.1938e+06
1	38	38	40	1	48	2	2	4.00334e+06
1	38	38	41	1	48	1	2	4.32119e+06
1	38	38	41	1	48	2	2	4.21615e+06
1	38	38	21	2	72	2	1	3.6871e+06
1	38	38	26	2	72	1	2	3.49663e+06
1	38	38	28	1	72	2	1	3.94991e+06
1	38	38	29	2	72	2	1	3.66816e+06
1	38	38	31	1	72	1	1	3.75559e+06
1	38	38	35	1	72	1	2	3.59406e+06
1	38	38	35	1	72	2	2	4.34308e+06
1	38	38	37	2	72	1	2	4.11149e+06
1	38	38	39	2	72	1	2	4.52637e+06
1	38	38	39	2	72	2	1	3.63299e+06
1	38	38	40	1	72	2	2	4.01319e+06
1	38	38	41	1	72	2	2	3.9254e+06
1	38	38	21	2	96	1	2	3.76793e+06
1	38	38	21	2	96	2	2	3.51675e+06
1	38	38	26	2	96	1	1	4.00511e+06
1	38	38	29	2	96	2	2	3.34061e+06
1	38	38	31	1	96	2	1	3.82239e+06
1	38	38	35	1	96	2	2	4.48484e+06
1	38	38	37	2	96	1	2	3.70019e+06
1	38	38	37	2	96	2	2	4.0295e+06
1	38	38	40	1	96	1	1	4.00028e+06
1	38	38	21	2	120	1	1	3.90388e+06
1	38	38	21	2	120	2	2	3.4931e+06
1	38	38	26	2	120	1	2	3.73365e+06
1	38	38	29	2	120	1	2	4.12589e+06
1	38	38	29	2	120	2	2	3.82319e+06
1	38	38	35	1	120	1	2	4.03398e+06
1	38	38	35	1	120	2	2	4.18397e+06
1	38	38	37	2	120	2	2	4.07038e+06
1	38	38	39	2	120	1	2	4.03329e+06
1	38	38	39	2	120	2	2	3.63149e+06
1	38	38	40	1	120	2	1	3.75403e+06
1	38	38	26	2	144	1	2	4.15746e+06
1	38	38	26	2	144	2	1	3.6335e+06
1	38	38	29	2	144	1	1	3.59355e+06
1	38	38	37	2	144	1	2	4.17412e+06
1	38	38	37	2	144	2	1	3.77047e+06
1	38	38	39	2	144	2	2	4.05707e+06
1	38	38	40	1	144	2	2	3.88414e+06
1	38	38	21	2	168	2	2	4.03384e+06
1	38	38	26	2	168	1	2	4.1187e+06
1	38	38	26	2	168	2	2	3.87295e+06
1	38	38	29	2	168	1	2	3.2584e+06
1	38	38	29	2	168	2	2	3.58298e+06
1	38	38	37	2	168	1	2	3.76383e+06
1	38	38	39	2	168	2	1	3.84773e+06
1	38	38	21	2	192	1	2	4.1162e+06
1	38	38	26	2	192	1	2	3.71679e+06
1	38	38	29	2	192	1	2	4.2205e+06
1	38	38	37	2	192	1	2	3.96834e+06
1	38	38	37	2	192	2	2	3.99153e+06
1	38	38	39	2	192	1	2	4.09131e+06
1	38	38	21	2	216	1	1	3.30579e+06
1	38	38	26	2	216	1	2	3.45091e+06
1	38	38	29	2	216	1	2	3.95197e+06
1	38	38	37	2	216	1	1	4.00862e+06
1	38	38	37	2	216	2	1	3.52394e+06
1	38	38	39	2	216	2	2	3.91048e+06
1	38	38	21	2	240	1	1	3.47676e+06
1	38	38	21	2	240	2	2	3.77732e+06
1	38	38	26	2	240	2	2	3.62211e+06
1	38	38	29	2	240	2	2	3.90599e+06
1	38	38	37	2	240	1	1	3.84598e+06
1	38	38	37	2	240	2	1	3.73929e+06
1	38	38	39	2	240	1	2	4.09121e+06
1	38	32	1	1	24	1	2	3.93951e+06
1	38	32	2	1	24	1	1	3.85266e+06
1	38	32	2	1	24	2	2	4.03043e+06
1	38	32	3	2	24	2	2	3.5679e+06
1	38	32	4	1	24	1	2	4.03165e+06
1	38	32	8	2	24	1	2	4.21786e+06
1	38	32	11	1	24	1	2	3.6245e+06
1	38	32	12	1	24	1	2	3.80585e+06
1	38	32	12	1	24	2	2	3.80699e+06
1	38	32	13	1	24	1	1	3.64922e+06
1	38	32	15	1	24	2	1	3.89666e+06
1	38	32	17	1	24	1	1	3.52185e+06
1	38	32	17	1	24	2	2	3.82656e+06
1	38	32	18	1	24	1	1	4.09313e+06
1	38	32	19	1	24	1	1	3.73903e+06
1	38	32	20	2	24	1	1	3.66097e+06
1	38	32	22	2	24	2	1	3.25547e+06
1	38	32	23	1	24	1	1	3.76002e+06
1	38	32	24	1	24	1	2	3.92624e+06
1	38	32	26	1	24	1	2	3.557e+06
1	38	32	27	2	24	2	2	3.43352e+06
1	38	32	28	1	24	1	1	3.82381e+06
1	38	32	30	1	24	2	2	3.78261e+06
1	38	32	31	1	24	1	1	3.70678e+06
1	38	32	31	1	24	2	2	3.47641e+06
1	38	32	32	1	24	1	2	4.01545e+06
1	38	32	32	1	24	2	2	4.50092e+06
1	38	32	33	1	24	1	1	3.89141e+06
1	38	32	36	1	24	1	2	4.45602e+06
1	38	32	39	1	24	1	2	4.09165e+06
1	38	32	40	0	24	2	2	4.07656e+06
1	38	32	1	1	48	2	2	4.43661e+06
1	38	32	2	1	48	2	1	4.80979e+06
1	38	32	3	2	48	1	2	4.1401e+06
1	38	32	3	2	48	2	2	4.30532e+06
1	38	32	4	1	48	2	2	4.35446e+06
1	38	32	5	1	48	2	2	3.82598e+06
1	38	32	6	2	48	2	1	4.2225e+06
1	38	32	7	1	48	2	2	3.61456e+06
1	38	32	8	2	48	2	1	4.34039e+06
1	38	32	9	1	48	1	2	3.91618e+06
1	38	32	10	2	48	1	2	4.05268e+06
1	38	32	10	2	48	2	2	3.49615e+06
1	38	32	12	1	48	1	1	4.03979e+06
1	38	32	13	1	48	2	1	4.13075e+06
1	38	32	15	1	48	1	2	4.29196e+06
1	38	32	15	1	48	2	2	4.04722e+06
1	38	32	16	1	48	1	2	4.22635e+06
1	38	32	16	1	48	2	1	4.33304e+06
1	38	32	17	1	48	1	2	4.28394e+06
1	38	32	17	1	48	2	2	4.43019e+06
1	38	32	18	1	48	1	2	4.35196e+06
1	38	32	18	1	48	2	2	4.5411e+06
1	38	32	19	1	48	1	2	4.02287e+06
1	38	32	19	1	48	2	1	3.92793e+06
1	38	32	20	2	48	1	2	4.10009e+06
1	38	32	20	2	48	2	2	4.14456e+06
1	38	32	22	2	48	1	1	4.21395e+06
1	38	32	22	2	48	2	2	4.29424e+06
1	38	32	24	1	48	2	1	4.29449e+06
1	38	32	25	1	48	1	2	4.03168e+06
1	38	32	25	1	48	2	2	4.22675e+06
1	38	32	26	1	48	2	2	4.11791e+06
1	38	32	27	2	48	1	1	4.08422e+06
1	38	32	27	2	48	2	2	4.43488e+06
1	38	32	29	1	48	1	1	3.40647e+06
1	38	32	29	1	48	2	2	4.11829e+06
1	38	32	34	1	48	1	2	3.16083e+06
1	38	32	34	1	48	2	2	3.26824e+06
1	38	32	37	1	48	1	2	3.5858e+06
1	38	32	37	1	48	2	2	3.79905e+06
1	38	32	38	2	48	1	2	4.25209e+06
1	38	32	38	2	48	2	2	4.05994e+06
1	38	32	39	1	48	2	2	4.09379e+06
1	38	32	40	0	48	1	2	3.81239e+06
1	38	32	40	0	48	2	1	4.15917e+06
1	38	32	2	1	72	2	1	4.31702e+06
1	38	32	3	2	72	1	2	4.43914e+06
1	38	32	3	2	72	2	2	3.84575e+06
1	38	32	6	2	72	1	1	4.32654e+06
1	38	32	6	2	72	2	2	4.07084e+06
1	38	32	8	2	72	1	1	4.18449e+06
1	38	32	9	1	72	2	1	3.6316e+06
1	38	32	10	2	72	1	2	4.45464e+06
1	38	32	13	1	72	1	2	5.07705e+06
1	38	32	13	1	72	2	2	4.53963e+06
1	38	32	14	1	72	2	2	4.34745e+06
1	38	32	17	1	72	1	2	4.05079e+06
1	38	32	17	1	72	2	1	4.78035e+06
1	38	32	20	2	72	1	2	4.19612e+06
1	38	32	22	2	72	1	2	4.42961e+06
1	38	32	24	1	72	2	2	4.10405e+06
1	38	32	27	2	72	1	2	3.72989e+06
1	38	32	27	2	72	2	2	3.80923e+06
1	38	32	30	1	72	1	2	4.23698e+06
1	38	32	30	1	72	2	2	4.16693e+06
1	38	32	35	1	72	1	2	4.17923e+06
1	38	32	36	1	72	1	2	4.57841e+06
1	38	32	36	1	72	2	2	4.61339e+06
1	38	32	37	1	72	1	2	4.17971e+06
1	38	32	38	2	72	1	1	4.12008e+06
1	38	32	39	1	72	1	2	4.07099e+06
1	38	32	39	1	72	2	1	4.13411e+06
1	38	32	40	0	72	1	2	3.25716e+06
1	38	32	40	0	72	2	2	4.18494e+06
1	38	32	1	1	96	1	2	4.63842e+06
1	38	32	1	1	96	2	1	4.54186e+06
1	38	32	3	2	96	2	2	4.12121e+06
1	38	32	8	2	96	1	2	4.60909e+06
1	38	32	9	1	96	2	2	4.40594e+06
1	38	32	10	2	96	1	2	3.89569e+06
1	38	32	10	2	96	2	2	3.95735e+06
1	38	32	13	1	96	1	1	4.22354e+06
1	38	32	15	1	96	2	1	3.72029e+06
1	38	32	17	1	96	2	2	4.51659e+06
1	38	32	20	2	96	2	2	4.11718e+06
1	38	32	22	2	96	1	1	4.35512e+06
1	38	32	22	2	96	2	2	3.40996e+06
1	38	32	24	1	96	1	2	4.27477e+06
1	38	32	24	1	96	2	1	3.46786e+06
1	38	32	27	2	96	1	1	3.5949e+06
1	38	32	34	1	96	2	2	4.79382e+06
1	38	32	35	1	96	1	1	3.59948e+06
1	38	32	36	1	96	1	1	3.87612e+06
1	38	32	36	1	96	2	2	4.01346e+06
1	38	32	37	1	96	1	2	3.66023e+06
1	38	32	38	2	96	1	2	4.38613e+06
1	38	32	38	2	96	2	2	4.41513e+06
1	38	32	39	1	96	1	1	4.79381e+06
1	38	32	40	0	96	1	1	3.63714e+06
1	38	32	40	0	96	2	2	3.80922e+06
1	38	32	1	1	120	1	2	4.30965e+06
1	38	32	1	1	120	2	1	4.11147e+06
1	38	32	2	1	120	1	2	4.55905e+06
1	38	32	2	1	120	2	1	4.50218e+06
1	38	32	3	2	120	2	2	4.12551e+06
1	38	32	6	2	120	1	2	4.22604e+06
1	38	32	6	2	120	2	2	4.86526e+06
1	38	32	8	2	120	1	2	4.57623e+06
1	38	32	8	2	120	2	2	4.74724e+06
1	38	32	9	1	120	1	2	4.22285e+06
1	38	32	9	1	120	2	2	4.35294e+06
1	38	32	10	2	120	2	2	4.15842e+06
1	38	32	13	1	120	1	2	4.98235e+06
1	38	32	14	1	120	1	2	4.28175e+06
1	38	32	15	1	120	1	2	4.55303e+06
1	38	32	15	1	120	2	2	3.96035e+06
1	38	32	22	2	120	1	2	4.00968e+06
1	38	32	22	2	120	2	2	4.08427e+06
1	38	32	24	1	120	1	1	3.73093e+06
1	38	32	24	1	120	2	2	4.10696e+06
1	38	32	27	2	120	1	2	3.95687e+06
1	38	32	27	2	120	2	2	3.59776e+06
1	38	32	30	1	120	1	2	4.20888e+06
1	38	32	34	1	120	1	2	4.45122e+06
1	38	32	34	1	120	2	2	4.27221e+06
1	38	32	35	1	120	1	2	4.12928e+06
1	38	32	35	1	120	2	2	3.77155e+06
1	38	32	36	1	120	1	1	3.63939e+06
1	38	32	36	1	120	2	2	3.85334e+06
1	38	32	38	2	120	1	1	4.24838e+06
1	38	32	40	0	120	1	2	4.42034e+06
1	38	32	40	0	120	2	2	4.38365e+06
1	38	32	1	1	144	1	2	4.62663e+06
1	38	32	1	1	144	2	1	4.36998e+06
1	38	32	2	1	144	1	2	4.45387e+06
1	38	32	2	1	144	2	2	4.46335e+06
1	38	32	3	2	144	1	2	4.26658e+06
1	38	32	3	2	144	2	2	4.0285e+06
1	38	32	6	2	144	1	2	4.31342e+06
1	38	32	6	2	144	2	2	4.71785e+06
1	38	32	8	2	144	1	1	4.32251e+06
1	38	32	8	2	144	2	1	4.19866e+06
1	38	32	10	2	144	1	2	4.09966e+06
1	38	32	15	1	144	2	2	4.31872e+06
1	38	32	20	2	144	1	2	4.62819e+06
1	38	32	22	2	144	2	2	4.18431e+06
1	38	32	27	2	144	1	2	4.57454e+06
1	38	32	27	2	144	2	1	3.72031e+06
1	38	32	34	1	144	2	2	4.65966e+06
1	38	32	36	1	144	1	2	4.3427e+06
1	38	32	36	1	144	2	2	3.64563e+06
1	38	32	38	2	144	1	2	4.32411e+06
1	38	32	38	2	144	2	2	4.67997e+06
1	38	32	1	1	168	1	1	3.89377e+06
1	38	32	3	2	168	2	2	4.42743e+06
1	38	32	6	2	168	1	2	4.41096e+06
1	38	32	10	2	168	1	2	3.87634e+06
1	38	32	15	1	168	1	2	4.56983e+06
1	38	32	20	2	168	2	2	4.49242e+06
1	38	32	22	2	168	2	1	3.90107e+06
1	38	32	27	2	168	1	2	3.99027e+06
1	38	32	27	2	168	2	2	4.19933e+06
1	38	32	36	1	168	2	1	4.04394e+06
1	38	32	38	2	168	1	2	4.02123e+06
1	38	32	38	2	168	2	2	4.30749e+06
1	38	32	1	1	192	1	1	4.17754e+06
1	38	32	1	1	192	2	2	4.34207e+06
1	38	32	8	2	192	1	2	4.22314e+06
1	38	32	8	2	192	2	2	4.19409e+06
1	38	32	20	2	192	1	2	4.33072e+06
1	38	32	20	2	192	2	2	4.25939e+06
1	38	32	22	2	192	1	2	4.6274e+06
1	38	32	22	2	192	2	2	5.19262e+06
1	38	32	27	2	192	1	2	4.23154e+06
1	38	32	27	2	192	2	2	4.44408e+06
1	38	32	34	1	192	1	2	4.91737e+06
1	38	32	34	1	192	2	1	4.29264e+06
1	38	32	38	2	192	1	2	4.61012e+06
1	38	32	38	2	192	2	2	4.61383e+06
1	38	32	3	2	216	1	2	4.13342e+06
1	38	32	6	2	216	1	2	4.27625e+06
1	38	32	8	2	216	1	2	4.33441e+06
1	38	32	10	2	216	1	2	3.43269e+06
1	38	32	10	2	216	2	1	3.76317e+06
1	38	32	20	2	216	1	2	3.98703e+06
1	38	32	20	2	216	2	2	4.1263e+06
1	38	32	22	2	216	1	2	4.38057e+06
1	38	32	22	2	216	2	1	4.11709e+06
1	38	32	27	2	216	2	2	4.42276e+06
1	38	32	3	2	240	1	2	4.07072e+06
1	38	32	3	2	240	2	2	4.30172e+06
1	38	32	6	2	240	1	1	4.31998e+06
1	38	32	6	2	240	2	1	4.33045e+06
1	38	32	22	2	240	2	2	4.54331e+06
1	38	32	27	2	240	1	2	4.91909e+06
1	38	32	38	2	240	1	1	4.47324e+06
1	32	32	1	2	24	1	2	4.12622e+06
1	32	32	1	2	24	2	2	3.68559e+06
1	32	32	2	2	24	1	2	2.76208e+06
1	32	32	3	2	24	1	2	3.8162e+06
1	32	32	4	2	24	1	2	4.40127e+06
1	32	32	4	2	24	2	1	3.97977e+06
1	32	32	5	2	24	1	1	3.65069e+06
1	32	32	6	1	24	1	1	3.96813e+06
1	32	32	6	1	24	2	1	3.61591e+06
1	32	32	8	2	24	1	2	3.61484e+06
1	32	32	9	2	24	1	1	3.44332e+06
1	32	32	10	2	24	1	2	3.94029e+06
1	32	32	11	2	24	1	2	4.31806e+06
1	32	32	13	1	24	1	1	3.40645e+06
1	32	32	13	1	24	2	2	3.91437e+06
1	32	32	14	2	24	1	1	3.6397e+06
1	32	32	14	2	24	2	1	4.233e+06
1	32	32	15	2	24	1	2	3.65847e+06
1	32	32	16	1	24	2	1	3.81249e+06
1	32	32	17	1	24	1	1	3.30018e+06
1	32	32	18	1	24	1	2	3.88307e+06
1	32	32	19	1	24	1	2	3.29515e+06
1	32	32	21	1	24	1	2	4.00257e+06
1	32	32	22	1	24	1	1	4.59099e+06
1	32	32	23	1	24	1	2	3.90606e+06
1	32	32	24	1	24	1	1	3.9328e+06
1	32	32	27	1	24	1	1	3.34502e+06
1	32	32	29	1	24	1	1	4.05554e+06
1	32	32	33	2	24	1	2	3.86308e+06
1	32	32	34	2	24	1	1	3.41618e+06
1	32	32	35	1	24	1	2	4.27759e+06
1	32	32	1	2	48	2	2	3.79138e+06
1	32	32	2	2	48	1	2	4.17145e+06
1	32	32	2	2	48	2	2	4.04169e+06
1	32	32	3	2	48	1	2	3.98904e+06
1	32	32	3	2	48	2	2	3.66388e+06
1	32	32	4	2	48	1	2	4.55554e+06
1	32	32	4	2	48	2	1	4.6415e+06
1	32	32	5	2	48	1	2	4.1567e+06
1	32	32	5	2	48	2	2	3.8222e+06
1	32	32	6	1	48	1	2	3.89531e+06
1	32	32	6	1	48	2	2	3.82517e+06
1	32	32	8	2	48	2	2	4.11355e+06
1	32	32	9	2	48	1	2	3.35369e+06
1	32	32	9	2	48	2	1	3.7997e+06
1	32	32	10	2	48	1	2	3.88426e+06
1	32	32	10	2	48	2	2	3.69311e+06
1	32	32	11	2	48	2	1	3.67687e+06
1	32	32	13	1	48	1	2	4.19512e+06
1	32	32	14	2	48	2	2	3.98382e+06
1	32	32	15	2	48	1	2	3.98535e+06
1	32	32	15	2	48	2	1	4.08029e+06
1	32	32	16	1	48	1	2	4.52329e+06
1	32	32	16	1	48	2	2	4.25263e+06
1	32	32	17	1	48	1	2	4.21598e+06
1	32	32	17	1	48	2	2	4.49643e+06
1	32	32	18	1	48	1	1	4.30427e+06
1	32	32	18	1	48	2	2	4.05762e+06
1	32	32	20	2	48	2	2	3.7919e+06
1	32	32	21	1	48	2	2	4.73621e+06
1	32	32	22	1	48	1	2	4.27961e+06
1	32	32	24	1	48	1	2	4.36837e+06
1	32	32	24	1	48	2	2	3.94101e+06
1	32	32	25	1	48	2	1	4.07849e+06
1	32	32	26	1	48	1	2	4.82252e+06
1	32	32	27	1	48	1	2	4.10135e+06
1	32	32	28	1	48	1	1	3.85609e+06
1	32	32	28	1	48	2	1	3.34566e+06
1	32	32	29	1	48	1	1	4.14289e+06
1	32	32	31	1	48	1	2	4.0788e+06
1	32	32	31	1	48	2	1	3.61499e+06
1	32	32	33	2	48	1	2	4.41482e+06
1	32	32	35	1	48	1	1	4.62741e+06
1	32	32	35	1	48	2	2	4.21333e+06
1	32	32	36	1	48	1	1	3.38382e+06
1	32	32	36	1	48	2	2	4.09949e+06
1	32	32	1	2	72	1	2	3.95788e+06
1	32	32	1	2	72	2	1	3.79434e+06
1	32	32	2	2	72	2	2	4.13958e+06
1	32	32	3	2	72	1	2	4.2049e+06
1	32	32	3	2	72	2	2	3.97185e+06
1	32	32	4	2	72	1	2	4.12238e+06
1	32	32	5	2	72	1	2	4.34703e+06
1	32	32	6	1	72	2	2	3.84584e+06
1	32	32	8	2	72	1	1	3.88349e+06
1	32	32	9	2	72	1	2	3.59761e+06
1	32	32	9	2	72	2	1	3.28131e+06
1	32	32	11	2	72	1	2	4.37925e+06
1	32	32	13	1	72	1	1	4.2287e+06
1	32	32	14	2	72	1	2	3.86884e+06
1	32	32	15	2	72	1	2	4.2841e+06
1	32	32	20	2	72	2	2	2.86819e+06
1	32	32	21	1	72	1	1	3.7536e+06
1	32	32	21	1	72	2	2	4.2501e+06
1	32	32	22	1	72	2	2	4.55199e+06
1	32	32	25	1	72	2	2	4.37293e+06
1	32	32	30	1	72	2	2	4.62127e+06
1	32	32	36	1	72	1	2	4.19322e+06
1	32	32	2	2	96	1	1	4.116e+06
1	32	32	2	2	96	2	2	4.13519e+06
1	32	32	4	2	96	1	1	4.50983e+06
1	32	32	8	2	96	2	2	4.01582e+06
1	32	32	9	2	96	2	2	3.7111e+06
1	32	32	11	2	96	1	2	3.86493e+06
1	32	32	11	2	96	2	1	3.70929e+06
1	32	32	13	1	96	1	2	3.37713e+06
1	32	32	13	1	96	2	2	3.93356e+06
1	32	32	14	2	96	1	1	4.80799e+06
1	32	32	15	2	96	2	2	4.01159e+06
1	32	32	21	1	96	1	2	4.70698e+06
1	32	32	21	1	96	2	2	4.73338e+06
1	32	32	22	1	96	2	2	4.73166e+06
1	32	32	34	2	96	2	1	3.65618e+06
1	32	32	36	1	96	2	1	3.3846e+06
1	32	32	6	1	96	1	2	3.83978e+06
1	32	32	6	1	96	2	1	4.1804e+06
1	32	32	10	2	96	1	2	4.36085e+06
1	32	32	2	2	120	2	1	4.5594e+06
1	32	32	4	2	120	2	2	4.57215e+06
1	32	32	5	2	120	1	2	3.98428e+06
1	32	32	5	2	120	2	2	4.03576e+06
1	32	32	8	2	120	1	1	4.4682e+06
1	32	32	8	2	120	2	1	4.60771e+06
1	32	32	9	2	120	2	2	4.41748e+06
1	32	32	11	2	120	1	2	4.15136e+06
1	32	32	13	1	120	1	2	4.11783e+06
1	32	32	14	2	120	1	2	4.03878e+06
1	32	32	15	2	120	1	1	4.29698e+06
1	32	32	15	2	120	2	2	4.31844e+06
1	32	32	20	2	120	1	2	4.14652e+06
1	32	32	20	2	120	2	2	4.2941e+06
1	32	32	21	1	120	1	2	4.87409e+06
1	32	32	25	1	120	1	2	4.58917e+06
1	32	32	25	1	120	2	2	4.5408e+06
1	32	32	30	1	120	2	2	5.15777e+06
1	32	32	32	1	120	1	2	4.37968e+06
1	32	32	32	1	120	2	2	4.6133e+06
1	32	32	33	2	120	1	2	4.55442e+06
1	32	32	33	2	120	2	1	4.95167e+06
1	32	32	36	1	120	2	2	4.50094e+06
1	32	32	1	2	120	1	2	4.33566e+06
1	32	32	1	2	120	2	2	4.60216e+06
1	32	32	3	2	120	1	2	4.53681e+06
1	32	32	6	1	120	1	2	4.60696e+06
1	32	32	2	2	144	1	2	4.65808e+06
1	32	32	3	2	144	2	2	4.75917e+06
1	32	32	4	2	144	1	2	4.74869e+06
1	32	32	4	2	144	2	2	4.78642e+06
1	32	32	5	2	144	1	1	4.05924e+06
1	32	32	5	2	144	2	1	3.9555e+06
1	32	32	9	2	144	1	2	4.45335e+06
1	32	32	10	2	144	2	2	4.51646e+06
1	32	32	11	2	144	1	1	4.13006e+06
1	32	32	15	2	144	1	2	4.04582e+06
1	32	32	20	2	144	2	2	4.23211e+06
1	32	32	22	1	144	1	1	4.75136e+06
1	32	32	22	1	144	2	2	4.99288e+06
1	32	32	25	1	144	1	2	4.42437e+06
1	32	32	25	1	144	2	2	4.73408e+06
1	32	32	30	1	144	1	2	4.4351e+06
1	32	32	30	1	144	2	2	4.58543e+06
1	32	32	32	1	144	1	2	4.73216e+06
1	32	32	32	1	144	2	1	4.99362e+06
1	32	32	34	2	144	1	1	4.12722e+06
1	32	32	36	1	144	1	2	4.28025e+06
1	32	32	2	2	168	1	1	4.2489e+06
1	32	32	2	2	168	2	2	4.8891e+06
1	32	32	4	2	168	1	2	4.89841e+06
1	32	32	4	2	168	2	2	4.93441e+06
1	32	32	5	2	168	1	2	3.81566e+06
1	32	32	5	2	168	2	2	4.194e+06
1	32	32	8	2	168	1	2	4.46022e+06
1	32	32	9	2	168	1	2	4.79288e+06
1	32	32	9	2	168	2	1	4.54126e+06
1	32	32	11	2	168	1	2	4.6307e+06
1	32	32	11	2	168	2	1	4.21222e+06
1	32	32	14	2	168	1	2	4.40769e+06
1	32	32	14	2	168	2	2	4.81432e+06
1	32	32	15	2	168	1	2	3.88605e+06
1	32	32	15	2	168	2	1	4.30732e+06
1	32	32	20	2	168	1	2	4.3546e+06
1	32	32	22	1	168	1	2	4.94529e+06
1	32	32	25	1	168	1	2	4.20413e+06
1	32	32	25	1	168	2	2	4.3537e+06
1	32	32	30	1	168	1	2	5.05628e+06
1	32	32	32	1	168	1	2	4.7293e+06
1	32	32	32	1	168	2	2	4.77035e+06
1	32	32	33	2	168	1	1	3.06417e+06
1	32	32	36	1	168	2	1	4.34347e+06
1	32	32	3	2	168	1	2	4.36291e+06
1	32	32	10	2	168	1	2	4.23728e+06
1	32	32	10	2	168	2	1	3.93266e+06
1	32	32	2	2	192	2	2	4.65369e+06
1	32	32	4	2	192	1	2	4.31946e+06
1	32	32	5	2	192	1	2	4.08071e+06
1	32	32	5	2	192	2	1	4.42336e+06
1	32	32	8	2	192	2	1	4.30917e+06
1	32	32	9	2	192	1	2	4.22842e+06
1	32	32	11	2	192	2	2	3.68088e+06
1	32	32	14	2	192	1	2	4.24178e+06
1	32	32	14	2	192	2	2	4.68875e+06
1	32	32	15	2	192	1	2	4.36407e+06
1	32	32	15	2	192	2	2	4.50719e+06
1	32	32	20	2	192	1	2	3.96554e+06
1	32	32	20	2	192	2	2	4.91669e+06
1	32	32	22	1	192	2	1	4.53325e+06
1	32	32	25	1	192	2	2	4.19216e+06
1	32	32	30	1	192	1	2	4.78008e+06
1	32	32	32	1	192	2	2	3.00566e+06
1	32	32	33	2	192	1	2	3.33771e+06
1	32	32	34	2	192	2	2	3.93725e+06
1	32	32	36	1	192	1	2	4.5773e+06
1	32	32	36	1	192	2	2	3.49262e+06
1	32	32	1	2	192	1	2	3.90073e+06
1	32	32	3	2	192	1	2	5.0489e+06
1	32	32	3	2	216	2	2	4.76656e+06
1	32	32	4	2	216	2	1	4.33727e+06
1	32	32	5	2	216	2	1	3.56997e+06
1	32	32	9	2	216	2	2	4.57582e+06
1	32	32	10	2	216	2	2	4.24655e+06
1	32	32	11	2	216	1	2	4.30289e+06
1	32	32	11	2	216	2	2	4.74615e+06
1	32	32	14	2	216	1	2	3.5737e+06
1	32	32	20	2	216	2	2	4.7435e+06
1	32	32	33	2	216	1	2	4.11841e+06
1	32	32	33	2	216	2	2	3.93764e+06
1	32	32	34	2	216	1	2	4.16818e+06
1	32	32	34	2	216	2	2	4.23067e+06
1	32	32	1	2	240	2	1	3.78408e+06
1	32	32	2	2	240	1	2	4.03202e+06
1	32	32	2	2	240	2	2	4.21682e+06
1	32	32	3	2	240	2	2	3.79463e+06
1	32	32	4	2	240	1	1	4.38499e+06
1	32	32	8	2	240	1	2	4.99375e+06
1	32	32	8	2	240	2	2	4.24709e+06
1	32	32	9	2	240	1	1	3.99214e+06
1	32	32	10	2	240	1	2	3.83255e+06
1	32	32	10	2	240	2	2	4.39971e+06
1	32	32	11	2	240	2	1	3.96151e+06
1	32	32	14	2	240	1	2	3.87637e+06
1	32	32	14	2	240	2	2	3.77695e+06
1	32	32	15	2	240	1	1	4.44445e+06
1	32	32	15	2	240	2	2	4.61413e+06
1	32	32	34	2	240	2	2	3.91467e+06
1	32	32	33	2	240	1	2	3.99135e+06
1	32	32	33	2	240	2	2	4.26755e+06
1	32	38	1	1	24	1	2	3.80427e+06
1	32	38	1	1	24	2	2	3.50509e+06
1	32	38	2	1	24	1	1	3.90628e+06
1	32	38	2	1	24	2	2	3.6901e+06
1	32	38	4	1	24	1	2	3.71521e+06
1	32	38	5	1	24	2	2	3.68371e+06
1	32	38	6	1	24	1	1	3.21934e+06
1	32	38	6	1	24	2	2	4.00666e+06
1	32	38	7	1	24	1	2	3.63443e+06
1	32	38	7	1	24	2	2	3.93317e+06
1	32	38	8	2	24	2	2	3.80465e+06
1	32	38	9	1	24	1	2	3.86026e+06
1	32	38	10	1	24	1	2	3.80535e+06
1	32	38	11	0	24	2	2	3.6211e+06
1	32	38	13	1	24	1	2	3.3088e+06
1	32	38	13	1	24	2	2	3.41396e+06
1	32	38	14	1	24	1	2	3.81304e+06
1	32	38	14	1	24	2	2	3.67288e+06
1	32	38	16	2	24	1	2	3.48382e+06
1	32	38	17	1	24	1	2	3.43005e+06
1	32	38	17	1	24	2	1	4.08712e+06
1	32	38	18	1	24	1	2	3.69326e+06
1	32	38	20	1	24	1	2	3.41361e+06
1	32	38	21	2	24	2	2	3.5871e+06
1	32	38	22	1	24	1	2	3.5679e+06
1	32	38	25	2	24	1	1	3.9864e+06
1	32	38	26	1	24	1	1	3.77093e+06
1	32	38	26	1	24	2	2	3.68963e+06
1	32	38	27	1	24	1	2	3.48009e+06
1	32	38	27	1	24	2	1	3.94032e+06
1	32	38	28	1	24	1	2	3.32852e+06
1	32	38	28	1	24	2	2	3.87711e+06
1	32	38	29	1	24	1	2	3.84726e+06
1	32	38	29	1	24	2	1	4.06167e+06
1	32	38	30	1	24	1	1	3.85179e+06
1	32	38	30	1	24	2	2	3.77318e+06
1	32	38	32	1	24	1	2	3.51339e+06
1	32	38	32	1	24	2	1	4.01149e+06
1	32	38	33	1	24	1	1	3.24434e+06
1	32	38	33	1	24	2	1	3.13377e+06
1	32	38	34	2	24	1	2	4.04987e+06
1	32	38	34	2	24	2	2	3.99203e+06
1	32	38	35	1	24	2	1	3.91216e+06
1	32	38	36	2	24	2	2	3.49872e+06
1	32	38	37	1	24	1	2	3.68847e+06
1	32	38	37	1	24	2	2	3.87493e+06
1	32	38	38	1	24	1	2	3.75615e+06
1	32	38	4	1	48	1	2	3.52798e+06
1	32	38	5	1	48	1	2	3.80636e+06
1	32	38	6	1	48	1	2	3.77885e+06
1	32	38	6	1	48	2	2	3.73188e+06
1	32	38	7	1	48	1	2	3.75122e+06
1	32	38	7	1	48	2	1	3.37482e+06
1	32	38	9	1	48	1	1	3.37535e+06
1	32	38	10	1	48	2	2	3.34402e+06
1	32	38	12	2	48	1	1	3.5252e+06
1	32	38	14	1	48	1	1	3.40024e+06
1	32	38	14	1	48	2	2	3.2872e+06
1	32	38	15	1	48	1	1	3.17852e+06
1	32	38	15	1	48	2	2	3.72339e+06
1	32	38	16	2	48	1	2	3.54776e+06
1	32	38	16	2	48	2	1	3.51023e+06
1	32	38	17	1	48	1	1	4.05162e+06
1	32	38	18	1	48	1	2	3.77358e+06
1	32	38	20	1	48	1	2	4.00258e+06
1	32	38	23	1	48	1	2	3.78565e+06
1	32	38	23	1	48	2	2	3.7855e+06
1	32	38	24	2	48	2	2	3.97676e+06
1	32	38	25	2	48	1	2	3.63346e+06
1	32	38	25	2	48	2	2	3.40977e+06
1	32	38	26	1	48	2	1	3.56187e+06
1	32	38	28	1	48	1	1	3.63697e+06
1	32	38	28	1	48	2	1	3.86633e+06
1	32	38	30	1	48	1	2	3.78142e+06
1	32	38	30	1	48	2	1	3.37814e+06
1	32	38	31	1	48	1	2	3.49236e+06
1	32	38	32	1	48	1	2	3.71814e+06
1	32	38	32	1	48	2	2	3.4906e+06
1	32	38	33	1	48	1	1	3.95299e+06
1	32	38	33	1	48	2	2	4.05451e+06
1	32	38	34	2	48	2	1	3.64539e+06
1	32	38	35	1	48	1	2	3.7762e+06
1	32	38	35	1	48	2	1	3.55844e+06
1	32	38	36	2	48	1	2	4.21713e+06
1	32	38	36	2	48	2	2	3.78593e+06
1	32	38	37	1	48	2	2	3.82609e+06
1	32	38	4	1	72	1	2	3.47115e+06
1	32	38	7	1	72	2	2	4.25809e+06
1	32	38	8	2	72	1	2	4.04705e+06
1	32	38	9	1	72	1	2	3.46884e+06
1	32	38	10	1	72	2	2	3.89312e+06
1	32	38	11	0	72	1	2	3.84154e+06
1	32	38	11	0	72	2	2	3.80042e+06
1	32	38	12	2	72	1	2	3.6151e+06
1	32	38	12	2	72	2	2	3.70162e+06
1	32	38	13	1	72	2	2	3.85727e+06
1	32	38	14	1	72	2	1	3.7156e+06
1	32	38	18	1	72	2	2	3.70239e+06
1	32	38	20	1	72	1	2	4.14836e+06
1	32	38	20	1	72	2	2	3.63447e+06
1	32	38	21	2	72	2	2	3.3406e+06
1	32	38	24	2	72	2	2	3.92257e+06
1	32	38	25	2	72	2	2	3.91417e+06
1	32	38	30	1	72	1	1	3.66223e+06
1	32	38	32	1	72	1	1	4.04827e+06
1	32	38	33	1	72	1	1	3.65474e+06
1	32	38	33	1	72	2	2	3.67284e+06
1	32	38	34	2	72	1	2	3.63157e+06
1	32	38	34	2	72	2	1	3.65827e+06
1	32	38	35	1	72	1	2	3.70897e+06
1	32	38	35	1	72	2	1	3.70489e+06
1	32	38	36	2	72	2	2	3.63222e+06
1	32	38	37	1	72	1	2	3.90674e+06
1	32	38	7	1	96	1	1	3.58465e+06
1	32	38	7	1	96	2	2	3.82079e+06
1	32	38	8	2	96	1	2	3.91949e+06
1	32	38	9	1	96	1	2	3.67227e+06
1	32	38	9	1	96	2	1	4.15603e+06
1	32	38	10	1	96	2	2	3.54935e+06
1	32	38	11	0	96	2	2	3.65066e+06
1	32	38	12	2	96	1	2	3.48608e+06
1	32	38	13	1	96	2	1	3.4851e+06
1	32	38	14	1	96	2	2	3.89248e+06
1	32	38	16	2	96	2	2	3.95402e+06
1	32	38	17	1	96	1	2	4.05624e+06
1	32	38	17	1	96	2	2	3.69935e+06
1	32	38	18	1	96	2	2	3.78832e+06
1	32	38	20	1	96	1	2	3.77691e+06
1	32	38	20	1	96	2	2	3.69918e+06
1	32	38	21	2	96	1	2	3.47354e+06
1	32	38	21	2	96	2	2	3.72498e+06
1	32	38	24	2	96	2	1	3.85926e+06
1	32	38	26	1	96	1	2	3.73093e+06
1	32	38	26	1	96	2	1	3.48824e+06
1	32	38	30	1	96	1	2	3.75093e+06
1	32	38	30	1	96	2	2	4.21644e+06
1	32	38	32	1	96	2	2	3.7045e+06
1	32	38	34	2	96	1	2	3.7765e+06
1	32	38	34	2	96	2	1	3.44986e+06
1	32	38	35	1	96	2	2	3.79141e+06
1	32	38	36	2	96	1	1	3.96863e+06
1	32	38	36	2	96	2	2	4.05969e+06
1	32	38	37	1	96	1	2	3.80567e+06
1	32	38	37	1	96	2	1	3.47945e+06
1	32	38	4	1	120	1	1	4.10655e+06
1	32	38	9	1	120	2	2	3.86427e+06
1	32	38	10	1	120	1	2	3.59718e+06
1	32	38	10	1	120	2	2	3.57358e+06
1	32	38	11	0	120	1	2	3.46412e+06
1	32	38	12	2	120	1	2	3.86409e+06
1	32	38	12	2	120	2	2	3.7555e+06
1	32	38	13	1	120	1	2	3.755e+06
1	32	38	13	1	120	2	2	3.5454e+06
1	32	38	14	1	120	1	1	4.40569e+06
1	32	38	14	1	120	2	2	4.2225e+06
1	32	38	16	2	120	1	2	3.47359e+06
1	32	38	16	2	120	2	2	3.89061e+06
1	32	38	17	1	120	1	1	3.48016e+06
1	32	38	17	1	120	2	2	3.90609e+06
1	32	38	18	1	120	2	2	3.59456e+06
1	32	38	21	2	120	1	2	3.89107e+06
1	32	38	21	2	120	2	2	3.94998e+06
1	32	38	25	2	120	1	2	3.58499e+06
1	32	38	25	2	120	2	2	3.80387e+06
1	32	38	26	1	120	2	2	3.78905e+06
1	32	38	30	1	120	2	1	3.52226e+06
1	32	38	32	1	120	1	1	3.48006e+06
1	32	38	32	1	120	2	2	3.79361e+06
1	32	38	34	2	120	1	2	3.8896e+06
1	32	38	34	2	120	2	2	3.97309e+06
1	32	38	36	2	120	2	2	3.64355e+06
1	32	38	8	2	144	1	2	3.85793e+06
1	32	38	9	1	144	1	2	3.66303e+06
1	32	38	10	1	144	1	1	3.90343e+06
1	32	38	12	2	144	1	1	3.7016e+06
1	32	38	12	2	144	2	2	3.9435e+06
1	32	38	16	2	144	2	2	3.596e+06
1	32	38	17	1	144	1	2	3.48159e+06
1	32	38	18	1	144	1	2	4.02906e+06
1	32	38	21	2	144	2	2	3.8832e+06
1	32	38	24	2	144	1	2	3.62282e+06
1	32	38	25	2	144	1	2	3.86198e+06
1	32	38	25	2	144	2	1	3.77461e+06
1	32	38	26	1	144	1	2	3.34761e+06
1	32	38	34	2	144	2	1	3.96208e+06
1	32	38	36	2	144	1	2	3.68383e+06
1	32	38	37	1	144	1	2	3.84712e+06
1	32	38	37	1	144	2	2	3.75062e+06
1	32	38	8	2	168	1	2	3.77844e+06
1	32	38	10	1	168	2	2	3.90978e+06
1	32	38	12	2	168	1	2	4.0412e+06
1	32	38	12	2	168	2	1	3.83546e+06
1	32	38	17	1	168	1	2	3.72516e+06
1	32	38	21	2	168	1	1	3.51326e+06
1	32	38	21	2	168	2	2	3.74377e+06
1	32	38	24	2	168	1	1	3.30542e+06
1	32	38	24	2	168	2	2	3.68155e+06
1	32	38	25	2	168	2	2	3.32186e+06
1	32	38	26	1	168	1	2	4.05877e+06
1	32	38	34	2	168	1	2	3.86361e+06
1	32	38	34	2	168	2	2	3.85628e+06
1	32	38	36	2	168	2	1	3.51899e+06
1	32	38	8	2	192	2	2	3.71525e+06
1	32	38	12	2	192	1	2	3.83902e+06
1	32	38	12	2	192	2	2	3.67468e+06
1	32	38	16	2	192	2	2	3.45526e+06
1	32	38	17	1	192	2	1	3.8128e+06
1	32	38	21	2	192	1	2	3.69119e+06
1	32	38	21	2	192	2	2	3.76551e+06
1	32	38	24	2	192	2	1	3.56109e+06
1	32	38	25	2	192	1	1	3.58357e+06
1	32	38	25	2	192	2	1	3.9113e+06
1	32	38	26	1	192	2	2	4.10334e+06
1	32	38	36	2	192	1	1	3.61756e+06
1	32	38	36	2	192	2	2	3.7864e+06
1	32	38	8	2	216	2	2	3.73667e+06
1	32	38	12	2	216	1	2	3.43167e+06
1	32	38	12	2	216	2	1	3.67546e+06
1	32	38	16	2	216	1	2	3.62827e+06
1	32	38	16	2	216	2	2	3.75372e+06
1	32	38	21	2	216	1	1	3.36257e+06
1	32	38	21	2	216	2	2	3.81718e+06
1	32	38	24	2	216	1	2	3.3886e+06
1	32	38	25	2	216	1	2	3.79969e+06
1	32	38	34	2	216	1	2	3.71242e+06
1	32	38	34	2	216	2	1	3.66533e+06
1	32	38	36	2	216	2	2	3.66152e+06
1	32	38	12	2	240	1	2	3.99198e+06
1	32	38	16	2	240	2	1	3.56156e+06
1	32	38	21	2	240	1	1	4.06242e+06
1	32	38	21	2	240	2	2	3.82716e+06
1	32	38	25	2	240	2	2	3.91024e+06
2	38	38	1	0	72	2	2	1.00994e+06
2	38	38	1	0	96	1	1	944477
2	38	38	1	0	96	2	1	934966
2	38	38	1	0	120	2	2	1.05617e+06
2	38	38	2	0	48	2	2	797367
2	38	38	2	2	72	1	1	1.02905e+06
2	38	38	2	2	72	2	1	1.03894e+06
2	38	38	2	2	96	2	1	1.00048e+06
2	38	38	2	2	120	1	1	1.0801e+06
2	38	38	2	2	144	1	1	1.03968e+06
2	38	38	2	2	144	2	1	1.10813e+06
2	38	38	2	2	168	1	1	1.22823e+06
2	38	38	2	2	168	2	1	1.13318e+06
2	38	38	2	2	192	2	1	1.08372e+06
2	38	38	2	2	216	2	1	1.33783e+06
2	38	38	2	2	240	1	1	1.2455e+06
2	38	38	3	2	24	1	2	1.54949e+06
2	38	38	3	2	48	1	2	927587
2	38	38	3	2	72	2	1	1.07431e+06
2	38	38	3	2	96	1	1	1.05364e+06
2	38	38	3	2	120	1	2	1.07335e+06
2	38	38	3	2	120	2	1	1.08879e+06
2	38	38	3	2	168	1	1	1.24774e+06
2	38	38	3	2	192	1	1	1.19525e+06
2	38	38	4	2	24	2	1	1.09704e+06
2	38	38	4	2	48	1	2	1.10969e+06
2	38	38	4	2	72	1	2	1.22407e+06
2	38	38	4	2	72	2	1	1.11358e+06
2	38	38	4	2	96	1	2	1.13712e+06
2	38	38	4	2	96	2	2	1.12793e+06
2	38	38	4	2	120	1	1	1.174e+06
2	38	38	4	2	120	2	1	1.17308e+06
2	38	38	4	2	144	2	1	1.12819e+06
2	38	38	4	2	168	2	2	1.37815e+06
2	38	38	4	2	216	1	2	1.07862e+06
2	38	38	4	2	240	1	1	1.19362e+06
2	38	38	4	2	240	2	1	1.2774e+06
2	38	38	6	2	24	2	1	1.09627e+06
2	38	38	6	2	48	1	1	1.0804e+06
2	38	38	6	2	48	2	1	1.03894e+06
2	38	38	6	2	72	2	2	1.06243e+06
2	38	38	6	2	96	1	2	1.1469e+06
2	38	38	6	2	96	2	1	1.10839e+06
2	38	38	6	2	120	1	2	1.08196e+06
2	38	38	6	2	120	2	2	1.12714e+06
2	38	38	6	2	144	1	2	1.16314e+06
2	38	38	6	2	144	2	2	1.26775e+06
2	38	38	6	2	168	1	1	1.30724e+06
2	38	38	6	2	168	2	1	1.11462e+06
2	38	38	6	2	192	1	1	1.32699e+06
2	38	38	6	2	192	2	1	1.26577e+06
2	38	38	6	2	216	1	1	1.29054e+06
2	38	38	7	2	24	1	2	978155
2	38	38	7	2	24	2	2	1.05715e+06
2	38	38	7	2	48	1	2	1.07481e+06
2	38	38	7	2	48	2	1	990597
2	38	38	7	2	72	1	2	1.10348e+06
2	38	38	7	2	72	2	2	1.17872e+06
2	38	38	7	2	96	1	1	1.04391e+06
2	38	38	7	2	96	2	2	1.20317e+06
2	38	38	7	2	120	1	2	1.10973e+06
2	38	38	7	2	120	2	2	1.28564e+06
2	38	38	7	2	144	2	2	1.27342e+06
2	38	38	7	2	168	2	2	1.10891e+06
2	38	38	7	2	192	1	2	1.21469e+06
2	38	38	7	2	192	2	1	952179
2	38	38	7	2	216	1	1	1.07101e+06
2	38	38	7	2	216	2	2	1.28625e+06
2	38	38	7	2	240	1	2	1.25617e+06
2	38	38	9	2	24	1	2	1.13818e+06
2	38	38	9	2	24	2	2	1.05414e+06
2	38	38	9	2	48	2	2	1.16474e+06
2	38	38	9	2	72	1	1	1.0469e+06
2	38	38	9	2	72	2	2	972210
2	38	38	9	2	96	1	1	1.13213e+06
2	38	38	9	2	96	2	2	987237
2	38	38	9	2	120	1	1	962053
2	38	38	9	2	120	2	1	1.10345e+06
2	38	38	9	2	144	1	2	902744
2	38	38	9	2	144	2	2	1.03275e+06
2	38	38	9	2	168	1	1	837958
2	38	38	9	2	168	2	1	1.11878e+06
2	38	38	9	2	192	1	2	959453
2	38	38	9	2	216	1	1	915680
2	38	38	9	2	216	2	1	864232
2	38	38	10	2	48	1	1	1.00436e+06
2	38	38	10	2	48	2	2	1.15114e+06
2	38	38	10	2	72	1	1	1.07913e+06
2	38	38	10	2	72	2	2	1.13923e+06
2	38	38	10	2	96	2	1	1.23156e+06
2	38	38	10	2	120	1	1	1.1418e+06
2	38	38	10	2	120	2	1	1.24516e+06
2	38	38	10	2	144	2	1	1.16608e+06
2	38	38	10	2	168	1	2	1.35345e+06
2	38	38	10	2	168	2	1	1.08372e+06
2	38	38	10	2	192	1	1	1.10995e+06
2	38	38	10	2	192	2	2	1.23239e+06
2	38	38	10	2	216	2	1	1.28139e+06
2	38	38	10	2	240	1	1	1.13897e+06
2	38	38	10	2	240	2	1	1.17656e+06
2	38	38	11	2	24	2	2	1.09293e+06
2	38	38	11	2	48	1	1	960629
2	38	38	11	2	48	2	1	1.22159e+06
2	38	38	11	2	72	1	2	1.01629e+06
2	38	38	11	2	96	1	2	1.22823e+06
2	38	38	11	2	96	2	1	1.0569e+06
2	38	38	11	2	144	1	2	1.13081e+06
2	38	38	11	2	144	2	2	1.17548e+06
2	38	38	11	2	168	1	2	1.22767e+06
2	38	38	11	2	168	2	1	1.22574e+06
2	38	38	11	2	192	1	1	1.19879e+06
2	38	38	11	2	216	1	2	1.31971e+06
2	38	38	11	2	216	2	1	1.1958e+06
2	38	38	11	2	240	1	1	1.23545e+06
2	38	38	11	2	240	2	1	1.0454e+06
2	38	38	12	2	24	1	2	1.02856e+06
2	38	38	12	2	24	2	2	1.10374e+06
2	38	38	12	2	48	1	2	1.1395e+06
2	38	38	12	2	72	2	1	930580
2	38	38	12	2	96	1	2	1.16581e+06
2	38	38	12	2	96	2	2	1.13318e+06
2	38	38	12	2	120	1	2	1.13364e+06
2	38	38	12	2	144	2	2	1.09395e+06
2	38	38	12	2	168	1	2	1.20317e+06
2	38	38	12	2	168	2	1	1.13449e+06
2	38	38	12	2	192	1	2	1.20563e+06
2	38	38	12	2	192	2	1	1.12898e+06
2	38	38	12	2	240	1	1	1.20317e+06
2	38	38	12	2	240	2	2	1.14584e+06
2	38	38	13	0	24	2	1	975536
2	38	38	13	0	48	2	2	949841
2	38	38	13	0	72	1	1	947973
2	38	38	13	0	72	2	1	1.08653e+06
2	38	38	13	0	96	2	1	1.02659e+06
2	38	38	14	2	24	1	2	1.02954e+06
2	38	38	14	2	24	2	2	1.14346e+06
2	38	38	14	2	48	2	1	998789
2	38	38	14	2	72	1	2	1.25589e+06
2	38	38	14	2	72	2	1	1.10348e+06
2	38	38	14	2	96	1	1	1.12714e+06
2	38	38	14	2	96	2	2	1.06243e+06
2	38	38	14	2	120	1	1	1.1424e+06
2	38	38	14	2	144	1	1	1.15566e+06
2	38	38	14	2	144	2	2	993243
2	38	38	14	2	168	1	2	1.08627e+06
2	38	38	14	2	192	1	1	980062
2	38	38	14	2	216	1	1	968655
2	38	38	14	2	216	2	1	1.03127e+06
2	38	38	14	2	240	1	1	1.17091e+06
2	38	38	14	2	240	2	1	1.15327e+06
2	38	38	15	2	24	2	2	1.0325e+06
2	38	38	15	2	48	1	1	951945
2	38	38	15	2	72	1	2	1.00169e+06
2	38	38	15	2	96	1	2	1.23963e+06
2	38	38	15	2	96	2	1	1.16983e+06
2	38	38	15	2	168	2	1	1.32378e+06
2	38	38	15	2	192	1	1	1.15433e+06
2	38	38	15	2	192	2	2	1.33988e+06
2	38	38	15	2	216	1	1	1.28739e+06
2	38	38	15	2	240	2	1	968892
2	38	38	16	0	24	1	2	968892
2	38	38	16	0	24	2	2	1.15673e+06
2	38	38	17	0	24	1	2	913174
2	38	38	18	1	24	1	2	1.10917e+06
2	38	38	18	1	24	2	1	992761
2	38	38	18	1	48	1	2	1.00751e+06
2	38	38	18	1	48	2	2	1.18818e+06
2	38	38	18	1	72	2	2	1.08066e+06
2	38	38	18	1	96	1	1	1.01849e+06
2	38	38	18	1	96	2	2	1.07989e+06
2	38	38	18	1	120	1	1	1.02536e+06
2	38	38	18	1	120	2	1	992761
2	38	38	18	1	144	2	2	1.19362e+06
2	38	38	19	1	24	1	1	1.02634e+06
2	38	38	19	1	24	2	1	825767
2	38	38	20	2	24	1	1	1.22324e+06
2	38	38	20	2	24	2	1	1.01433e+06
2	38	38	20	2	48	1	1	1.14372e+06
2	38	38	20	2	48	2	1	1.15008e+06
2	38	38	20	2	72	1	1	1.08066e+06
2	38	38	20	2	72	2	2	1.05239e+06
2	38	38	20	2	96	1	2	983406
2	38	38	20	2	96	2	1	952647
2	38	38	20	2	120	1	1	1.13844e+06
2	38	38	20	2	120	2	2	1.11073e+06
2	38	38	20	2	144	2	1	1.14505e+06
2	38	38	20	2	168	2	1	1.14557e+06
2	38	38	20	2	192	1	2	1.19634e+06
2	38	38	20	2	240	1	1	889484
2	38	38	21	2	48	1	2	1.03596e+06
2	38	38	21	2	48	2	1	1.13108e+06
2	38	38	21	2	72	1	2	1.03745e+06
2	38	38	21	2	72	2	1	1.03102e+06
2	38	38	21	2	96	1	1	1.05565e+06
2	38	38	21	2	96	2	1	1.07583e+06
2	38	38	21	2	120	2	1	1.25927e+06
2	38	38	21	2	144	1	1	1.04615e+06
2	38	38	21	2	168	1	1	1.02732e+06
2	38	38	21	2	216	1	1	1.11047e+06
2	38	38	21	2	216	2	1	1.05214e+06
2	38	38	21	2	240	2	1	1.14055e+06
2	38	38	22	1	24	1	2	1.10969e+06
2	38	38	22	1	24	2	1	1.10013e+06
2	38	38	22	1	72	1	2	1.16849e+06
2	38	38	22	1	72	2	1	1.02413e+06
2	38	38	22	1	96	1	1	1.2871e+06
2	38	38	22	1	96	2	1	1.02364e+06
2	38	38	22	1	120	1	1	1.16769e+06
2	38	38	22	1	120	2	1	1.21387e+06
2	38	38	22	1	144	1	1	1.14452e+06
2	38	38	22	1	168	1	1	1.19171e+06
2	38	38	22	1	168	2	1	1.12191e+06
2	38	38	23	0	24	1	1	909764
2	38	38	24	2	24	2	1	904326
2	38	38	24	2	48	1	1	1.10322e+06
2	38	38	24	2	72	1	1	1.1928e+06
2	38	38	24	2	72	2	1	1.09472e+06
2	38	38	24	2	96	1	2	1.19825e+06
2	38	38	24	2	96	2	2	1.1316e+06
2	38	38	24	2	120	1	1	1.1701e+06
2	38	38	24	2	120	2	1	1.19689e+06
2	38	38	24	2	168	1	1	1.19171e+06
2	38	38	24	2	168	2	2	1.31651e+06
2	38	38	24	2	192	1	1	1.13081e+06
2	38	38	24	2	192	2	1	1.35759e+06
2	38	38	24	2	216	1	1	1.01996e+06
2	38	38	24	2	216	2	1	1.27342e+06
2	38	38	24	2	240	1	1	1.27456e+06
2	38	38	24	2	240	2	1	1.17198e+06
2	38	38	25	2	24	1	1	917048
2	38	38	25	2	48	1	1	1.0454e+06
2	38	38	25	2	48	2	2	1.10632e+06
2	38	38	25	2	72	1	2	1.1295e+06
2	38	38	25	2	72	2	1	1.06344e+06
2	38	38	25	2	96	1	2	1.05214e+06
2	38	38	25	2	120	2	1	1.28796e+06
2	38	38	25	2	144	2	1	1.26718e+06
2	38	38	25	2	168	1	1	991799
2	38	38	25	2	192	1	1	1.06092e+06
2	38	38	25	2	216	1	1	991559
2	38	38	25	2	216	2	1	1.10555e+06
2	38	38	25	2	240	1	1	1.07634e+06
2	38	38	26	0	24	2	1	915452
2	38	38	26	0	48	1	1	1.04167e+06
2	38	38	26	0	48	2	1	1.19389e+06
2	38	38	26	0	72	2	1	958747
2	38	38	28	2	24	1	2	972685
2	38	38	28	2	48	1	1	971736
2	38	38	28	2	72	1	1	1.08653e+06
2	38	38	28	2	72	2	1	967709
2	38	38	28	2	96	2	2	1.033e+06
2	38	38	28	2	120	1	2	1.22269e+06
2	38	38	28	2	120	2	1	1.1366e+06
2	38	38	28	2	144	1	1	1.07659e+06
2	38	38	28	2	144	2	2	1.10917e+06
2	38	38	28	2	168	1	1	1.06444e+06
2	38	38	28	2	168	2	2	1.10529e+06
2	38	38	28	2	192	1	1	966526
2	38	38	28	2	192	2	2	1.16742e+06
2	38	38	28	2	216	1	1	1.0579e+06
2	38	38	28	2	240	1	2	1.0454e+06
2	38	38	28	2	240	2	2	1.07e+06
2	38	38	30	2	24	1	1	911809
2	38	38	30	2	24	2	1	1.00946e+06
2	38	38	30	2	48	2	2	1.19036e+06
2	38	38	30	2	72	2	2	988916
2	38	38	30	2	96	1	2	1.033e+06
2	38	38	30	2	96	2	1	1.1009e+06
2	38	38	30	2	120	2	2	1.15833e+06
2	38	38	30	2	144	1	1	1.13423e+06
2	38	38	30	2	144	2	2	1.11983e+06
2	38	38	30	2	168	1	1	1.18574e+06
2	38	38	30	2	168	2	1	1.07939e+06
2	38	38	30	2	192	1	1	1.20727e+06
2	38	38	30	2	192	2	1	1.13423e+06
2	38	38	30	2	216	1	1	1.01458e+06
2	38	38	30	2	216	2	1	1.05389e+06
2	38	38	30	2	240	1	2	1.12244e+06
2	38	38	30	2	240	2	1	1.15753e+06
2	38	38	31	2	24	1	1	1.1626e+06
2	38	38	31	2	48	1	1	1.19716e+06
2	38	38	31	2	48	2	1	1.05841e+06
2	38	38	31	2	72	1	1	1.20782e+06
2	38	38	31	2	72	2	2	993483
2	38	38	31	2	96	1	1	1.07659e+06
2	38	38	31	2	96	2	2	1.15247e+06
2	38	38	31	2	120	1	1	1.11332e+06
2	38	38	31	2	144	1	1	1.12348e+06
2	38	38	31	2	168	1	1	1.0046e+06
2	38	38	31	2	168	2	1	1.08346e+06
2	38	38	31	2	192	1	2	1.12427e+06
2	38	38	31	2	192	2	1	1.1693e+06
2	38	38	31	2	216	1	1	1.38806e+06
2	38	38	31	2	216	2	1	1.06016e+06
2	38	38	31	2	240	2	1	1.1977e+06
2	38	38	32	2	24	1	2	1.20125e+06
2	38	38	32	2	24	2	2	1.23908e+06
2	38	38	32	2	48	1	2	1.18115e+06
2	38	38	32	2	48	2	2	1.07634e+06
2	38	38	32	2	72	1	2	1.13739e+06
2	38	38	32	2	96	1	2	932887
2	38	38	32	2	96	2	2	1.07076e+06
2	38	38	32	2	120	2	1	1.11332e+06
2	38	38	32	2	144	1	2	1.14902e+06
2	38	38	32	2	144	2	1	1.11254e+06
2	38	38	32	2	168	1	1	935197
2	38	38	32	2	168	2	1	1.01751e+06
2	38	38	32	2	192	1	1	1.21139e+06
2	38	38	32	2	192	2	2	1.2669e+06
2	38	38	32	2	216	1	2	1.38085e+06
2	38	38	32	2	240	1	1	1.22103e+06
2	38	38	33	2	24	1	2	1.25758e+06
2	38	38	33	2	24	2	1	999756
2	38	38	33	2	48	2	2	937512
2	38	38	33	2	72	1	2	1.18007e+06
2	38	38	33	2	72	2	2	1.12636e+06
2	38	38	33	2	96	1	2	1.15993e+06
2	38	38	33	2	96	2	1	1.17306e+06
2	38	38	33	2	120	1	2	1.09318e+06
2	38	38	33	2	120	2	2	1.30348e+06
2	38	38	33	2	144	1	2	1.20262e+06
2	38	38	33	2	144	2	2	1.2871e+06
2	38	38	33	2	168	1	1	1.01189e+06
2	38	38	33	2	192	1	1	1.13765e+06
2	38	38	33	2	216	1	1	1.18196e+06
2	38	38	33	2	240	1	1	1.17656e+06
2	38	38	33	2	240	2	2	1.35345e+06
2	38	38	35	2	24	1	1	955459
2	38	38	35	2	24	2	2	1.00411e+06
2	38	38	35	2	48	1	2	1.09062e+06
2	38	38	35	2	48	2	1	1.20262e+06
2	38	38	35	2	72	1	1	1.14478e+06
2	38	38	35	2	72	2	2	1.26605e+06
2	38	38	35	2	96	1	1	1.14875e+06
2	38	38	35	2	120	1	1	1.18818e+06
2	38	38	35	2	120	2	1	1.37217e+06
2	38	38	35	2	144	1	1	1.08985e+06
2	38	38	35	2	144	2	1	1.21029e+06
2	38	38	35	2	168	1	1	1.22048e+06
2	38	38	35	2	192	1	1	1.27456e+06
2	38	38	35	2	216	2	1	1.06117e+06
2	38	38	35	2	240	1	1	1.2018e+06
2	38	38	35	2	240	2	1	1.2018e+06
2	38	38	36	0	24	1	2	1.10219e+06
2	38	38	36	0	24	2	2	1.07051e+06
2	38	38	37	2	24	1	1	1.0896e+06
2	38	38	37	2	24	2	1	1.1852e+06
2	38	38	37	2	48	1	1	1.21579e+06
2	38	38	37	2	48	2	1	1.21579e+06
2	38	38	37	2	72	1	2	1.13318e+06
2	38	38	37	2	72	2	1	1.09498e+06
2	38	38	37	2	96	1	1	1.1578e+06
2	38	38	37	2	120	1	1	1.13871e+06
2	38	38	37	2	120	2	2	1.17118e+06
2	38	38	37	2	144	2	1	1.12872e+06
2	38	38	37	2	168	1	1	1.20043e+06
2	38	38	37	2	168	2	1	1.01019e+06
2	38	38	37	2	192	1	1	1.08142e+06
2	38	38	37	2	216	1	2	1.5027e+06
2	38	38	37	2	240	1	1	1.24131e+06
2	38	38	37	2	240	2	1	1.16501e+06
2	38	38	38	2	24	1	2	923224
2	38	38	38	2	24	2	2	1.12714e+06
2	38	38	38	2	48	2	2	1.15646e+06
2	38	38	38	2	72	2	2	1.03003e+06
2	38	38	38	2	120	1	2	1.20755e+06
2	38	38	38	2	120	2	1	1.00605e+06
2	38	38	38	2	168	1	2	1.00581e+06
2	38	38	38	2	192	2	1	923454
2	38	38	38	2	216	1	1	1.04266e+06
2	38	38	38	2	216	2	2	1.12767e+06
2	38	38	38	2	240	1	2	1.25083e+06
2	38	38	38	2	240	2	2	1.04167e+06
2	38	38	39	2	24	1	2	1.03745e+06
2	38	38	39	2	48	1	2	999756
2	38	38	39	2	48	2	2	1.18358e+06
2	38	38	39	2	72	1	2	1.16688e+06
2	38	38	39	2	72	2	2	1.23824e+06
2	38	38	39	2	96	1	2	1.20207e+06
2	38	38	39	2	96	2	2	1.1693e+06
2	38	38	39	2	120	1	2	1.17845e+06
2	38	38	39	2	144	1	2	1.1546e+06
2	38	38	39	2	144	2	2	1.12505e+06
2	38	38	39	2	168	1	2	1.25448e+06
2	38	38	39	2	168	2	1	1.00921e+06
2	38	38	39	2	192	1	2	1.15833e+06
2	38	38	39	2	192	2	1	1.04416e+06
2	38	38	39	2	216	1	1	1.12322e+06
2	38	38	39	2	216	2	2	1.11176e+06
2	38	38	39	2	240	1	1	963929
2	38	38	39	2	240	2	1	959453
2	38	38	40	2	24	1	1	1.22823e+06
2	38	38	40	2	48	1	2	1.23267e+06
2	38	38	40	2	48	2	2	1.10943e+06
2	38	38	40	2	72	1	2	1.24999e+06
2	38	38	40	2	72	2	2	1.12793e+06
2	38	38	40	2	96	1	2	1.43737e+06
2	38	38	40	2	96	2	2	1.25758e+06
2	38	38	40	2	120	1	2	1.25871e+06
2	38	38	40	2	120	2	2	1.36026e+06
2	38	38	40	2	144	1	2	1.43583e+06
2	38	38	40	2	144	2	2	1.40953e+06
2	38	38	40	2	168	2	2	1.26548e+06
2	38	38	40	2	192	1	2	1.34636e+06
2	38	38	40	2	192	2	2	1.30435e+06
2	38	38	40	2	216	1	2	1.42295e+06
2	38	38	40	2	216	2	1	1.37217e+06
2	38	38	40	2	240	1	1	1.26237e+06
2	38	38	40	2	240	2	2	1.21717e+06
2	38	38	41	2	24	1	2	1.17575e+06
2	38	38	41	2	24	2	1	1.0855e+06
2	38	38	41	2	48	1	1	1.03473e+06
2	38	38	41	2	48	2	1	846800
2	38	38	41	2	72	1	1	956633
2	38	38	41	2	72	2	1	1.1316e+06
2	38	38	41	2	96	1	1	1.22712e+06
2	38	38	41	2	96	2	2	1.03226e+06
2	38	38	41	2	120	2	1	1.05114e+06
2	38	38	41	2	144	1	1	1.26435e+06
2	38	38	41	2	144	2	1	1.16635e+06
2	38	38	41	2	168	1	1	1.19661e+06
2	38	38	41	2	192	1	2	1.1618e+06
2	38	38	41	2	192	2	1	1.31767e+06
2	38	38	41	2	216	1	1	1.16608e+06
2	38	38	41	2	216	2	1	1.09062e+06
2	38	38	41	2	240	1	2	1.20727e+06
2	38	38	41	2	240	2	1	1.19226e+06
2	38	38	42	2	24	2	2	972923
2	38	38	42	2	48	1	1	973872
2	38	38	42	2	72	1	2	996134
2	38	38	42	2	72	2	2	1.17333e+06
2	38	38	42	2	96	1	2	1.09241e+06
2	38	38	42	2	120	1	2	1.157e+06
2	38	38	42	2	144	2	1	977679
2	38	38	42	2	168	1	2	1.07253e+06
2	38	38	43	2	24	1	2	1.19743e+06
2	38	38	43	2	24	2	2	1.10451e+06
2	38	38	43	2	48	1	2	1.05765e+06
2	38	38	43	2	48	2	1	1.03894e+06
2	38	38	43	2	72	1	2	1.10606e+06
2	38	38	43	2	72	2	2	1.10064e+06
2	38	38	43	2	96	1	1	1.06042e+06
2	38	38	43	2	96	2	2	1.11826e+06
2	38	38	43	2	120	1	1	1.10167e+06
2	38	38	43	2	120	2	2	1.08601e+06
2	38	38	43	2	144	1	2	1.06747e+06
2	38	38	44	2	24	1	2	1.1626e+06
2	38	38	44	2	48	1	1	1.20125e+06
2	38	38	44	2	48	2	2	1.06874e+06
2	38	38	44	2	72	1	1	1.1366e+06
2	38	38	44	2	96	1	1	1.19634e+06
2	38	38	44	2	96	2	1	1.07989e+06
2	38	38	44	2	120	1	2	1.29312e+06
2	38	38	44	2	120	2	1	1.27257e+06
2	38	38	44	2	144	1	1	1.10529e+06
2	38	38	44	2	144	2	2	1.23406e+06
2	38	38	44	2	168	1	1	1.22269e+06
2	38	38	44	2	168	2	2	1.31593e+06
2	38	38	44	2	192	1	1	1.33812e+06
2	38	38	44	2	192	2	1	1.29025e+06
2	38	38	44	2	216	1	1	1.15194e+06
2	38	38	44	2	216	2	1	1.11826e+06
2	38	38	44	2	240	2	1	986758
2	38	38	45	2	24	2	1	966999
2	38	38	45	2	48	1	1	1.04167e+06
2	38	38	45	2	48	2	1	1.07583e+06
2	38	38	45	2	72	2	1	1.04018e+06
2	38	38	45	2	96	1	2	1.1852e+06
2	38	38	45	2	96	2	1	1.27058e+06
2	38	38	45	2	120	1	1	1.11983e+06
2	38	38	45	2	120	2	1	1.0459e+06
2	38	38	45	2	144	2	1	1.20317e+06
2	38	38	45	2	168	1	1	1.22574e+06
2	38	38	45	2	168	2	2	1.25758e+06
2	38	38	45	2	216	1	1	1.1337e+06
2	38	38	45	2	240	2	2	1.14002e+06
2	38	38	46	0	24	2	1	937743
2	38	38	46	0	48	1	2	978155
2	38	38	46	0	72	1	2	906816
2	38	38	46	0	72	2	2	1.04989e+06
2	38	38	46	0	96	1	1	972448
2	38	38	46	0	96	2	1	891275
2	38	38	46	0	120	1	2	1.07735e+06
2	38	38	46	0	120	2	1	1.04092e+06
2	38	38	46	0	144	1	2	1.05114e+06
2	38	38	46	0	168	2	1	926438
2	38	38	46	0	192	1	2	971499
2	38	38	47	0	48	2	2	1.12662e+06
2	38	38	47	0	72	1	1	910218
2	38	38	47	0	96	2	1	1.18034e+06
2	38	38	47	0	120	1	1	1.16394e+06
2	38	38	47	0	120	2	2	1.10013e+06
2	38	38	47	0	144	1	1	1.11618e+06
2	38	38	47	0	144	2	2	1.29657e+06
2	38	38	47	0	168	1	1	1.1958e+06
2	38	38	47	0	168	2	2	1.26209e+06
2	38	38	48	2	24	1	2	1.04391e+06
2	38	38	48	2	48	1	1	910672
2	38	38	48	2	48	2	2	1.02708e+06
2	38	38	48	2	72	2	2	1.08934e+06
2	38	38	48	2	96	1	2	1.18034e+06
2	38	38	48	2	96	2	1	998548
2	38	38	48	2	120	1	2	1.15726e+06
2	38	38	48	2	120	2	2	1.14346e+06
2	38	38	48	2	144	1	1	1.02511e+06
2	38	38	48	2	144	2	1	995893
2	38	38	48	2	168	1	2	1.14982e+06
2	38	38	48	2	192	1	2	1.218e+06
2	38	38	48	2	192	2	1	993965
2	38	38	48	2	216	1	1	1.09164e+06
2	38	38	48	2	216	2	1	1.22601e+06
2	38	38	48	2	240	1	1	944244
2	38	38	49	2	24	1	1	971024
2	38	38	49	2	24	2	2	993243
2	38	38	49	2	48	1	2	1.14214e+06
2	38	38	49	2	48	2	1	1.06369e+06
2	38	38	49	2	72	1	1	1.13291e+06
2	38	38	49	2	72	2	1	1.17198e+06
2	38	38	49	2	96	1	2	1.21002e+06
2	38	38	49	2	96	2	1	1.07862e+06
2	38	38	49	2	120	1	2	1.1928e+06
2	38	38	49	2	120	2	1	1.28539e+06
2	38	38	49	2	144	1	1	1.17145e+06
2	38	38	49	2	144	2	1	1.10943e+06
2	38	38	49	2	168	1	1	1.28625e+06
2	38	38	49	2	192	2	1	1.03152e+06
2	38	38	49	2	216	1	1	1.2374e+06
2	38	38	49	2	216	2	1	1.24438e+06
2	38	38	49	2	240	1	1	1.24662e+06
2	38	38	49	2	240	2	1	1.13554e+06
2	38	38	50	2	24	1	2	1.00387e+06
2	38	38	50	2	24	2	2	996858
2	38	38	50	2	48	1	2	1.15433e+06
2	38	38	50	2	48	2	1	910900
2	38	38	50	2	72	1	2	1.16153e+06
2	38	38	50	2	72	2	2	1.05464e+06
2	38	38	50	2	96	1	2	1.13739e+06
2	38	38	50	2	96	2	1	1.02806e+06
2	38	38	50	2	120	1	2	1.08934e+06
2	38	38	50	2	120	2	2	1.18656e+06
2	38	38	50	2	144	1	1	1.14319e+06
2	38	38	50	2	168	1	1	1.16394e+06
2	38	38	50	2	168	2	1	1.11202e+06
2	38	38	50	2	192	1	1	1.11073e+06
2	38	38	50	2	192	2	1	1.18142e+06
2	38	38	50	2	216	1	1	1.27911e+06
2	38	38	50	2	216	2	2	1.31506e+06
2	38	38	50	2	240	1	2	1.35581e+06
2	38	38	50	2	240	2	1	1.21938e+06
2	38	38	51	0	24	2	2	1.11566e+06
2	38	38	51	0	48	1	2	1.05991e+06
2	38	38	51	0	48	2	2	1.1154e+06
2	38	38	51	0	96	1	2	961100
2	38	38	52	2	24	1	1	955225
2	38	38	52	2	48	1	1	1.19907e+06
2	38	38	52	2	48	2	1	1.09011e+06
2	38	38	52	2	72	1	1	1.03176e+06
2	38	38	52	2	72	2	1	1.02757e+06
2	38	38	52	2	96	2	1	1.09036e+06
2	38	38	52	2	120	2	1	1.14082e+06
2	38	38	52	2	120	2	2	1.17791e+06
2	38	38	52	2	144	1	1	1.16796e+06
2	38	38	52	2	144	2	2	1.24746e+06
2	38	38	52	2	168	1	1	1.0579e+06
2	38	38	52	2	168	2	2	1.1626e+06
2	38	38	52	2	192	1	1	1.17279e+06
2	38	38	52	2	192	2	1	1.03275e+06
2	38	38	52	2	216	1	1	1.19362e+06
2	38	38	52	2	216	2	1	1.25167e+06
2	38	38	52	2	240	1	2	1.24971e+06
2	38	38	52	2	240	2	1	1.06167e+06
2	38	38	54	2	48	1	1	1.10943e+06
2	38	38	54	2	72	1	2	1.15806e+06
2	38	38	54	2	96	1	1	1.17575e+06
2	38	38	54	2	120	2	1	1.14134e+06
2	38	38	54	2	144	2	2	1.08295e+06
2	38	38	54	2	168	1	1	1.36948e+06
2	38	38	54	2	168	2	2	1.33226e+06
2	38	38	54	2	192	1	1	1.22546e+06
2	38	38	54	2	192	2	1	1.1701e+06
2	38	38	54	2	216	2	1	1.27854e+06
2	38	38	55	2	24	1	1	1.08601e+06
2	38	38	55	2	48	1	1	1.16769e+06
2	38	38	55	2	48	2	1	1.20727e+06
2	38	38	55	2	72	1	1	1.15806e+06
2	38	38	55	2	72	2	2	1.16983e+06
2	38	38	55	2	96	1	1	1.30031e+06
2	38	38	55	2	96	2	2	1.13712e+06
2	38	38	55	2	120	2	1	1.18602e+06
2	38	38	55	2	144	1	2	1.30521e+06
2	38	38	55	2	144	2	2	1.33108e+06
2	38	38	55	2	168	1	2	1.3971e+06
2	38	38	55	2	168	2	1	1.35463e+06
2	38	38	55	2	216	1	1	1.27854e+06
2	38	38	55	2	216	2	2	1.27257e+06
2	38	38	55	2	240	1	1	1.39348e+06
2	38	38	55	2	240	2	1	1.29542e+06
2	38	38	56	2	24	1	1	1.08168e+06
2	38	38	56	2	48	1	2	1.23936e+06
2	38	38	56	2	48	2	1	1.01996e+06
2	38	38	56	2	72	1	2	1.12976e+06
2	38	38	56	2	96	1	1	1.21084e+06
2	38	38	56	2	96	2	1	1.18493e+06
2	38	38	56	2	120	1	1	1.11436e+06
2	38	38	56	2	144	1	1	1.25448e+06
2	38	38	56	2	144	2	1	1.14716e+06
2	38	38	56	2	168	1	2	1.08729e+06
2	38	38	56	2	168	2	1	946807
2	38	38	57	2	24	1	2	1.20317e+06
2	38	38	57	2	24	2	2	1.20645e+06
2	38	38	57	2	48	1	2	1.13528e+06
2	38	38	57	2	48	2	2	1.21634e+06
2	38	38	57	2	72	2	1	1.17872e+06
2	38	38	57	2	96	1	1	1.06218e+06
2	38	38	57	2	96	2	2	1.26775e+06
2	38	38	57	2	120	1	1	1.30666e+06
2	38	38	57	2	120	2	1	1.29427e+06
2	38	38	57	2	144	1	1	1.27655e+06
2	38	38	57	2	144	2	1	1.25111e+06
2	38	38	57	2	192	1	2	1.22297e+06
2	38	38	57	2	216	1	1	1.43768e+06
2	38	38	57	2	216	2	1	1.23796e+06
2	38	38	57	2	240	1	1	1.37008e+06
2	38	38	57	2	240	2	1	1.2871e+06
2	38	38	58	2	24	1	1	1.04465e+06
2	38	38	58	2	24	2	1	1.2191e+06
2	38	38	58	2	72	1	2	887027
2	38	38	58	2	96	1	1	1.28082e+06
2	38	38	58	2	120	1	1	1.08372e+06
2	38	38	58	2	144	1	1	1.25871e+06
2	38	38	58	2	144	2	1	1.23073e+06
2	38	38	58	2	168	1	1	1.11852e+06
2	38	38	58	2	168	2	1	1.36502e+06
2	38	38	58	2	192	1	1	1.36115e+06
2	38	38	58	2	192	2	1	1.32407e+06
2	38	38	58	2	216	1	1	1.27769e+06
2	38	38	58	2	216	2	1	1.22214e+06
2	38	38	58	2	240	2	1	1.18873e+06
2	38	38	59	2	24	2	2	1.11957e+06
2	38	38	59	2	72	1	2	1.09652e+06
2	38	38	59	2	120	2	2	1.29973e+06
2	38	38	59	2	144	1	1	1.03152e+06
2	38	38	59	2	216	2	2	1.31593e+06
2	38	38	59	2	240	1	1	963221
2	38	38	61	1	24	1	2	948440
2	38	38	61	1	24	2	2	934735
2	38	38	61	1	48	2	2	1.02856e+06
2	38	38	61	1	72	1	1	982928
2	38	38	61	1	72	2	2	1.15806e+06
2	38	38	61	1	96	1	1	1.03943e+06
2	38	38	61	1	96	2	2	1.10684e+06
2	38	38	61	1	120	2	1	1.06646e+06
2	38	38	61	1	144	1	1	1.03621e+06
2	38	38	61	1	144	2	1	1.20947e+06
2	38	38	61	1	168	1	2	1.1167e+06
2	38	38	61	1	168	2	1	1.03152e+06
2	38	38	61	1	192	2	1	1.21249e+06
2	38	38	61	1	216	1	1	1.0377e+06
2	38	38	61	1	240	2	1	1.05841e+06
2	38	38	62	0	24	1	2	1.21965e+06
2	38	38	62	0	48	1	2	1.06419e+06
2	38	38	62	0	48	2	2	1.18873e+06
2	38	38	62	0	72	1	2	1.28367e+06
2	38	38	62	0	72	2	1	1.01336e+06
2	38	38	62	0	96	1	2	1.25504e+06
2	38	38	62	0	96	2	2	1.18331e+06
2	38	38	62	0	120	1	2	1.03399e+06
2	38	38	62	0	120	2	2	1.10891e+06
2	38	38	62	0	144	1	2	1.1337e+06
2	38	38	62	0	168	1	2	1.39469e+06
2	38	38	62	0	168	2	2	1.19335e+06
2	38	38	62	0	192	1	2	1.17548e+06
2	38	38	62	0	192	2	2	1.1798e+06
2	38	38	63	0	24	1	2	946807
2	38	38	63	0	48	1	1	965581
2	38	38	63	0	48	2	2	1.09884e+06
2	38	38	63	0	72	2	2	1.09318e+06
2	38	38	63	0	96	1	2	1.16153e+06
2	38	38	63	0	120	1	2	1.16073e+06
2	38	38	63	0	120	2	2	1.02143e+06
2	38	32	1	2	48	1	2	1.0652e+06
2	38	32	1	2	48	2	2	1.03919e+06
2	38	32	1	2	72	1	1	1.15354e+06
2	38	32	1	2	120	1	1	1.10038e+06
2	38	32	1	2	120	2	1	1.04864e+06
2	38	32	1	2	144	1	2	1.23712e+06
2	38	32	1	2	144	2	1	1.21634e+06
2	38	32	1	2	168	1	2	1.20207e+06
2	38	32	1	2	168	2	1	1.23963e+06
2	38	32	1	2	216	1	1	1.17413e+06
2	38	32	1	2	216	2	1	1.23768e+06
2	38	32	2	1	48	1	2	979347
2	38	32	2	1	48	2	2	1.09062e+06
2	38	32	2	1	72	1	2	1.24971e+06
2	38	32	2	1	72	2	2	1.12191e+06
2	38	32	2	1	96	1	2	1.28911e+06
2	38	32	2	1	96	2	2	1.26803e+06
2	38	32	2	1	120	1	1	1.07786e+06
2	38	32	2	1	120	2	2	1.24802e+06
2	38	32	2	1	144	2	2	1.21524e+06
2	38	32	2	1	168	1	2	1.26888e+06
2	38	32	2	1	168	2	2	1.33401e+06
2	38	32	2	1	192	2	2	1.37576e+06
2	38	32	3	2	48	2	1	1.09575e+06
2	38	32	3	2	72	1	2	1.18223e+06
2	38	32	3	2	96	1	2	1.35937e+06
2	38	32	3	2	96	2	2	1.1701e+06
2	38	32	3	2	120	1	2	1.36859e+06
2	38	32	3	2	120	2	1	1.05464e+06
2	38	32	3	2	144	1	2	1.44323e+06
2	38	32	3	2	144	2	2	1.28796e+06
2	38	32	3	2	168	1	1	1.12427e+06
2	38	32	3	2	168	2	2	1.42539e+06
2	38	32	3	2	192	1	2	1.27228e+06
2	38	32	3	2	192	2	2	1.41745e+06
2	38	32	3	2	216	1	2	1.45096e+06
2	38	32	3	2	216	2	2	1.51096e+06
2	38	32	3	2	240	1	2	1.42295e+06
2	38	32	3	2	240	2	2	1.29772e+06
2	38	32	4	2	48	1	2	1.12191e+06
2	38	32	4	2	48	2	2	1.1395e+06
2	38	32	4	2	72	1	1	1.03028e+06
2	38	32	4	2	72	2	2	1.07583e+06
2	38	32	4	2	96	1	2	1.20563e+06
2	38	32	4	2	120	2	2	1.08448e+06
2	38	32	4	2	144	1	1	1.09036e+06
2	38	32	4	2	144	2	2	1.28682e+06
2	38	32	4	2	168	1	2	1.1337e+06
2	38	32	4	2	168	2	2	1.1825e+06
2	38	32	4	2	192	2	2	1.12793e+06
2	38	32	4	2	216	1	2	1.33606e+06
2	38	32	4	2	216	2	2	1.38745e+06
2	38	32	5	2	24	1	1	1.13318e+06
2	38	32	5	2	24	2	1	720939
2	38	32	5	2	48	1	1	990357
2	38	32	5	2	48	2	1	1.26124e+06
2	38	32	5	2	72	1	1	1.39167e+06
2	38	32	5	2	72	2	1	956633
2	38	32	5	2	96	1	1	1.0878e+06
2	38	32	5	2	96	2	1	1.00946e+06
2	38	32	5	2	120	1	1	1.04217e+06
2	38	32	5	2	144	2	1	1.32875e+06
2	38	32	5	2	168	2	1	1.38775e+06
2	38	32	5	2	192	2	1	1.33138e+06
2	38	32	5	2	216	1	2	1.36502e+06
2	38	32	5	2	240	2	1	1.39288e+06
2	38	32	6	1	24	1	1	1.11436e+06
2	38	32	6	1	48	1	1	1.15274e+06
2	38	32	6	1	48	2	2	1.20317e+06
2	38	32	6	1	96	1	2	1.25842e+06
2	38	32	6	1	96	2	1	1.24103e+06
2	38	32	6	1	120	2	1	1.14452e+06
2	38	32	7	1	48	1	1	984842
2	38	32	7	1	48	2	1	1.18466e+06
2	38	32	7	1	72	1	2	1.18981e+06
2	38	32	7	1	72	2	1	995410
2	38	32	7	1	96	1	1	1.23629e+06
2	38	32	7	1	96	2	2	1.31332e+06
2	38	32	7	1	120	1	1	1.17333e+06
2	38	32	8	2	24	1	2	1.21002e+06
2	38	32	8	2	48	1	2	1.10348e+06
2	38	32	8	2	48	2	2	1.17252e+06
2	38	32	8	2	72	1	2	1.18439e+06
2	38	32	8	2	72	2	2	1.17899e+06
2	38	32	8	2	96	1	2	1.13134e+06
2	38	32	8	2	96	2	2	1.17118e+06
2	38	32	8	2	120	1	2	1.20098e+06
2	38	32	8	2	120	2	1	1.13318e+06
2	38	32	8	2	144	1	2	1.21993e+06
2	38	32	8	2	144	2	2	1.30492e+06
2	38	32	8	2	168	1	1	1.16073e+06
2	38	32	8	2	168	2	2	1.47089e+06
2	38	32	8	2	192	1	2	1.46277e+06
2	38	32	8	2	192	2	2	1.32291e+06
2	38	32	8	2	216	1	2	1.44354e+06
2	38	32	8	2	216	2	2	1.60221e+06
2	38	32	8	2	240	1	2	1.37426e+06
2	38	32	8	2	240	2	2	1.34253e+06
2	38	32	9	2	48	1	1	1.18656e+06
2	38	32	9	2	72	1	2	1.20782e+06
2	38	32	9	2	72	2	2	1.27484e+06
2	38	32	9	2	96	1	1	1.1871e+06
2	38	32	9	2	96	2	1	1.26888e+06
2	38	32	9	2	120	1	1	1.30204e+06
2	38	32	9	2	120	2	1	914996
2	38	32	9	2	144	1	1	1.25364e+06
2	38	32	9	2	168	2	1	1.26463e+06
2	38	32	9	2	192	1	2	1.54432e+06
2	38	32	9	2	216	1	1	1.4951e+06
2	38	32	9	2	216	2	1	1.4951e+06
2	38	32	10	2	24	2	1	966290
2	38	32	10	2	48	2	2	1.16153e+06
2	38	32	10	2	72	1	2	1.27655e+06
2	38	32	10	2	72	2	2	1.13976e+06
2	38	32	10	2	96	1	2	1.344e+06
2	38	32	10	2	96	2	2	1.33694e+06
2	38	32	10	2	120	1	2	914996
2	38	32	10	2	120	2	1	1.36919e+06
2	38	32	10	2	144	1	2	1.36383e+06
2	38	32	10	2	144	2	1	1.46402e+06
2	38	32	10	2	168	2	2	1.56541e+06
2	38	32	10	2	192	1	2	1.37217e+06
2	38	32	10	2	192	2	2	1.44076e+06
2	38	32	10	2	216	1	2	1.41257e+06
2	38	32	10	2	240	1	2	1.59164e+06
2	38	32	10	2	240	2	2	1.29284e+06
2	38	32	11	2	24	1	1	1.13502e+06
2	38	32	11	2	48	1	1	975536
2	38	32	11	2	48	2	2	997582
2	38	32	11	2	72	1	1	963457
2	38	32	11	2	72	2	1	1.1578e+06
2	38	32	11	2	96	1	1	897560
2	38	32	11	2	120	1	2	1.18656e+06
2	38	32	11	2	120	2	2	1.14134e+06
2	38	32	11	2	144	1	2	1.18277e+06
2	38	32	11	2	144	2	2	1.27683e+06
2	38	32	11	2	168	1	2	1.16314e+06
2	38	32	11	2	168	2	2	1.14796e+06
2	38	32	11	2	192	1	2	1.20207e+06
2	38	32	11	2	192	2	2	1.46215e+06
2	38	32	11	2	216	2	2	1.67479e+06
2	38	32	11	2	240	1	2	1.35078e+06
2	38	32	12	0	24	2	2	1.04764e+06
2	38	32	12	0	48	1	2	1.04789e+06
2	38	32	12	0	48	2	2	1.10839e+06
2	38	32	12	0	72	1	2	1.12531e+06
2	38	32	12	0	72	2	2	1.19063e+06
2	38	32	13	2	24	1	2	1.05064e+06
2	38	32	13	2	48	1	1	1.08934e+06
2	38	32	13	2	72	1	2	1.22851e+06
2	38	32	13	2	72	2	1	1.16635e+06
2	38	32	13	2	96	1	1	1.17118e+06
2	38	32	13	2	96	2	1	1.2483e+06
2	38	32	13	2	120	1	1	1.16501e+06
2	38	32	13	2	120	2	1	1.0771e+06
2	38	32	13	2	144	2	2	1.22962e+06
2	38	32	13	2	168	2	2	1.31303e+06
2	38	32	13	2	192	2	2	1.30666e+06
2	38	32	13	2	216	1	1	1.34695e+06
2	38	32	13	2	216	2	2	1.29025e+06
2	38	32	13	2	240	2	2	1.31767e+06
2	38	32	14	2	48	1	1	1.03152e+06
2	38	32	14	2	48	2	2	1.21469e+06
2	38	32	14	2	72	1	2	1.2703e+06
2	38	32	14	2	72	2	1	1.12061e+06
2	38	32	14	2	96	1	2	1.28625e+06
2	38	32	14	2	96	2	2	1.04939e+06
2	38	32	14	2	120	1	2	1.15221e+06
2	38	32	14	2	144	1	2	1.30955e+06
2	38	32	14	2	144	2	2	1.19362e+06
2	38	32	14	2	168	1	2	1.25392e+06
2	38	32	14	2	192	1	2	1.39469e+06
2	38	32	14	2	216	1	2	1.24634e+06
2	38	32	14	2	240	1	2	1.27257e+06
2	38	32	14	2	240	2	2	1.32612e+06
2	38	32	16	2	24	1	2	1.31883e+06
2	38	32	16	2	48	1	2	1.24802e+06
2	38	32	16	2	48	2	2	1.37307e+06
2	38	32	16	2	72	1	2	1.25167e+06
2	38	32	16	2	72	2	2	1.23908e+06
2	38	32	16	2	96	1	1	1.43552e+06
2	38	32	16	2	96	2	1	1.32582e+06
2	38	32	16	2	120	1	1	1.23239e+06
2	38	32	16	2	120	2	2	1.29284e+06
2	38	32	16	2	144	1	2	1.25561e+06
2	38	32	16	2	144	2	1	1.39469e+06
2	38	32	16	2	168	1	2	1.39288e+06
2	38	32	16	2	168	2	2	1.23936e+06
2	38	32	16	2	192	2	2	1.35967e+06
2	38	32	16	2	216	1	2	1.44694e+06
2	38	32	16	2	240	1	2	1.45593e+06
2	38	32	17	2	24	1	2	1.10193e+06
2	38	32	17	2	24	2	1	828750
2	38	32	17	2	48	1	2	1.08627e+06
2	38	32	17	2	72	1	1	1.21442e+06
2	38	32	17	2	72	2	2	1.15221e+06
2	38	32	17	2	96	1	1	1.22407e+06
2	38	32	17	2	96	2	1	1.12348e+06
2	38	32	17	2	120	2	1	1.19498e+06
2	38	32	17	2	144	1	2	1.18142e+06
2	38	32	17	2	168	1	1	1.31622e+06
2	38	32	17	2	168	2	2	1.30435e+06
2	38	32	17	2	192	1	1	1.25139e+06
2	38	32	17	2	216	1	1	1.04615e+06
2	38	32	17	2	240	1	1	1.18169e+06
2	38	32	17	2	240	2	2	1.28825e+06
2	38	32	18	1	72	2	1	1.01971e+06
2	38	32	19	2	24	2	2	1.07481e+06
2	38	32	19	2	48	1	2	1.21524e+06
2	38	32	19	2	48	2	2	1.26209e+06
2	38	32	19	2	72	1	2	1.20755e+06
2	38	32	19	2	72	2	2	1.37307e+06
2	38	32	19	2	96	1	1	1.12714e+06
2	38	32	19	2	96	2	2	1.31274e+06
2	38	32	19	2	120	2	1	1.41409e+06
2	38	32	19	2	144	1	2	1.35049e+06
2	38	32	19	2	168	2	2	1.44787e+06
2	38	32	19	2	192	1	2	1.47966e+06
2	38	32	19	2	192	2	2	1.38115e+06
2	38	32	19	2	240	1	2	1.31042e+06
2	38	32	21	0	72	1	2	1.19063e+06
2	38	32	22	2	24	1	1	1.07329e+06
2	38	32	22	2	48	1	2	1.11176e+06
2	38	32	22	2	96	1	1	1.24103e+06
2	38	32	22	2	96	2	1	1.22795e+06
2	38	32	22	2	120	1	2	1.28139e+06
2	38	32	22	2	120	2	1	1.14425e+06
2	38	32	22	2	144	1	2	1.10142e+06
2	38	32	22	2	144	2	1	1.09062e+06
2	38	32	22	2	168	1	1	1.15993e+06
2	38	32	22	2	168	2	2	1.26718e+06
2	38	32	22	2	192	1	1	1.13134e+06
2	38	32	22	2	216	1	1	1.12035e+06
2	38	32	22	2	216	2	1	1.29169e+06
2	38	32	22	2	240	1	1	1.18169e+06
2	38	32	23	2	24	1	1	1.20289e+06
2	38	32	23	2	48	2	1	1.06747e+06
2	38	32	23	2	72	1	2	1.07608e+06
2	38	32	23	2	96	1	1	1.27598e+06
2	38	32	23	2	96	2	2	1.23073e+06
2	38	32	23	2	120	1	2	1.32058e+06
2	38	32	23	2	120	2	1	1.2191e+06
2	38	32	23	2	144	2	1	1.01189e+06
2	38	32	23	2	168	1	2	1.32904e+06
2	38	32	23	2	168	2	1	1.12479e+06
2	38	32	23	2	192	2	1	1.43645e+06
2	38	32	23	2	216	2	2	1.23573e+06
2	38	32	23	2	240	1	2	1.46495e+06
2	38	32	23	2	240	2	1	1.1771e+06
2	38	32	24	2	240	2	2	1.16447e+06
2	32	32	25	2	24	2	1	1.12714e+06
2	32	32	25	2	48	2	1	1.08346e+06
2	32	32	25	2	72	1	1	997340
2	32	32	25	2	72	2	1	1.12583e+06
2	32	32	25	2	96	1	1	1.1586e+06
2	32	32	25	2	96	2	1	1.13607e+06
2	32	32	25	2	120	1	1	1.34018e+06
2	32	32	25	2	144	1	1	1.31971e+06
2	32	32	25	2	168	1	1	1.3974e+06
2	32	32	25	2	168	2	1	1.11514e+06
2	32	32	25	2	192	1	1	1.25561e+06
2	32	32	25	2	216	1	1	1.28997e+06
2	32	32	25	2	216	2	1	1.28739e+06
2	32	32	25	2	240	1	1	1.30926e+06
2	32	32	25	2	240	2	1	1.36175e+06
2	32	32	26	2	24	2	1	947040
2	32	32	26	2	48	2	2	1.2441e+06
2	32	32	26	2	72	1	1	1.1227e+06
2	32	32	26	2	72	2	2	1.27257e+06
2	32	32	26	2	96	1	2	1.27911e+06
2	32	32	26	2	96	2	2	1.27626e+06
2	32	32	26	2	120	1	1	1.00751e+06
2	32	32	26	2	120	2	2	1.18196e+06
2	32	32	26	2	144	1	2	1.18602e+06
2	32	32	26	2	144	2	2	1.20645e+06
2	32	32	26	2	168	1	1	1.17926e+06
2	32	32	26	2	168	2	1	1.30002e+06
2	32	32	26	2	192	2	2	1.20235e+06
2	32	32	26	2	216	1	1	1.37217e+06
2	32	32	26	2	216	2	1	1.23852e+06
2	32	32	26	2	240	1	2	1.21662e+06
2	32	32	26	2	240	2	1	1.41196e+06
2	32	32	27	0	24	1	2	1.19498e+06
2	32	32	27	0	24	2	2	1.14055e+06
2	32	32	27	0	48	1	2	1.21167e+06
2	32	32	27	0	48	2	1	959923
2	32	32	27	0	72	1	2	1.19471e+06
2	32	32	28	0	24	1	1	936354
2	32	32	28	0	48	1	2	1.07152e+06
2	32	32	28	0	48	2	2	1.16126e+06
2	32	32	28	0	72	1	2	1.06798e+06
2	32	32	28	0	96	1	2	1.25364e+06
2	32	32	28	0	96	2	2	1.17252e+06
2	32	32	28	0	120	1	2	1.1461e+06
2	32	32	28	0	120	2	2	1.35197e+06
2	32	32	28	0	144	1	2	1.20645e+06
2	32	32	28	0	144	2	2	1.07913e+06
2	32	32	29	2	24	1	2	998789
2	32	32	29	2	48	1	2	1.04217e+06
2	32	32	29	2	72	1	2	1.36264e+06
2	32	32	29	2	96	1	2	1.29255e+06
2	32	32	29	2	96	2	2	1.21497e+06
2	32	32	29	2	120	1	2	1.33606e+06
2	32	32	29	2	120	2	2	1.17521e+06
2	32	32	29	2	144	2	2	1.16447e+06
2	32	32	29	2	168	1	2	1.31361e+06
2	32	32	29	2	168	2	2	1.40103e+06
2	32	32	29	2	192	1	1	1.11592e+06
2	32	32	29	2	192	2	2	1.18439e+06
2	32	32	29	2	216	1	2	1.32087e+06
2	32	32	29	2	216	2	1	1.29801e+06
2	32	32	29	2	240	1	1	1.30464e+06
2	32	32	29	2	240	2	1	1.28225e+06
2	32	32	30	2	24	2	2	1.00363e+06
2	32	32	30	2	48	1	1	1.03028e+06
2	32	32	30	2	48	2	1	985081
2	32	32	30	2	72	1	1	1.1578e+06
2	32	32	30	2	72	2	1	1.06444e+06
2	32	32	30	2	96	1	2	1.23045e+06
2	32	32	30	2	96	2	1	1.0855e+06
2	32	32	30	2	120	2	1	1.38085e+06
2	32	32	30	2	144	2	1	1.3346e+06
2	32	32	30	2	168	2	1	1.20399e+06
2	32	32	30	2	192	2	1	1.21387e+06
2	32	32	30	2	216	1	1	1.41074e+06
2	32	32	30	2	216	2	1	1.18223e+06
2	32	32	30	2	240	1	1	1.37187e+06
2	32	32	31	2	24	1	2	1.1825e+06
2	32	32	31	2	48	2	2	1.06218e+06
2	32	32	31	2	72	2	2	1.17306e+06
2	32	32	31	2	96	2	2	1.07557e+06
2	32	32	31	2	120	1	2	1.07557e+06
2	32	32	31	2	144	2	2	1.29197e+06
2	32	32	31	2	168	1	2	1.30146e+06
2	32	32	31	2	168	2	2	1.27655e+06
2	32	32	31	2	192	2	2	1.26492e+06
2	32	32	31	2	216	2	2	1.44354e+06
2	32	32	31	2	240	1	1	1.21689e+06
2	32	32	31	2	240	2	2	1.41348e+06
2	32	32	33	2	48	2	2	1.09113e+06
2	32	32	33	2	72	1	2	1.13055e+06
2	32	32	33	2	72	2	2	1.2703e+06
2	32	32	33	2	96	1	2	1.17791e+06
2	32	32	33	2	120	1	2	1.24466e+06
2	32	32	33	2	120	2	2	1.30175e+06
2	32	32	33	2	144	1	1	1.05339e+06
2	32	32	33	2	144	2	2	1.22878e+06
2	32	32	33	2	168	1	1	1.21993e+06
2	32	32	33	2	168	2	2	1.19634e+06
2	32	32	33	2	192	2	2	1.39197e+06
2	32	32	33	2	216	1	2	1.3671e+06
2	32	32	33	2	216	2	1	1.31709e+06
2	32	32	33	2	240	1	1	1.27087e+06
2	32	32	33	2	240	2	1	1.25533e+06
2	32	32	34	1	24	1	2	1.13003e+06
2	32	32	34	1	24	2	1	1.01262e+06
2	32	32	34	0	48	1	2	1.20098e+06
2	32	32	34	1	48	2	1	1.15088e+06
2	32	32	34	1	72	1	1	1.05916e+06
2	32	32	34	1	72	2	1	1.11306e+06
2	32	32	35	2	24	1	1	879459
2	32	32	35	2	48	1	2	1.0449e+06
2	32	32	35	2	48	2	2	1.10451e+06
2	32	32	35	2	72	1	1	1.00363e+06
2	32	32	35	2	72	2	2	1.15833e+06
2	32	32	35	2	96	1	2	1.27484e+06
2	32	32	35	2	96	2	2	1.31448e+06
2	32	32	35	2	120	1	2	1.19416e+06
2	32	32	35	2	120	2	2	1.1744e+06
2	32	32	35	2	144	1	1	1.22823e+06
2	32	32	35	2	144	2	2	1.39559e+06
2	32	32	35	2	168	1	2	1.31506e+06
2	32	32	35	2	168	2	1	1.22269e+06
2	32	32	35	2	192	1	2	1.35967e+06
2	32	32	35	2	192	2	1	1.18574e+06
2	32	32	35	2	216	1	2	1.34695e+06
2	32	32	35	2	216	2	2	1.38475e+06
2	32	32	35	2	240	2	1	1.34282e+06
2	32	32	36	2	24	1	1	1.02118e+06
2	32	32	36	2	48	1	2	1.06394e+06
2	32	32	36	2	48	2	2	1.08653e+06
2	32	32	36	2	72	1	2	1.09575e+06
2	32	32	36	2	72	2	2	1.12479e+06
2	32	32	36	2	96	1	2	1.14029e+06
2	32	32	36	2	96	2	2	1.08934e+06
2	32	32	36	2	120	1	1	968182
2	32	32	36	2	120	2	2	1.22435e+06
2	32	32	36	2	144	2	2	1.27484e+06
2	32	32	36	2	168	1	2	1.52502e+06
2	32	32	36	2	168	2	2	1.31361e+06
2	32	32	36	2	192	2	1	1.20481e+06
2	32	32	36	2	216	2	1	1.30781e+06
2	32	32	36	2	240	1	2	1.27314e+06
2	32	32	36	2	240	2	2	1.25251e+06
2	32	32	38	2	48	1	2	1.13239e+06
2	32	32	38	2	48	2	2	1.16421e+06
2	32	32	38	2	72	1	2	1.1871e+06
2	32	32	38	2	96	1	1	1.06798e+06
2	32	32	38	2	96	2	2	1.14346e+06
2	32	32	38	2	120	2	2	1.13186e+06
2	32	32	38	2	144	1	2	1.19063e+06
2	32	32	38	2	144	2	2	1.22601e+06
2	32	32	38	2	192	2	1	1.37725e+06
2	32	32	38	2	216	1	2	1.24634e+06
2	32	32	38	2	216	2	1	1.24299e+06
2	32	32	38	2	240	1	1	1.13291e+06
2	32	32	38	2	240	2	1	1.17791e+06
[truncated: 1,192 more rows]

## Sheet: EscaperSurvival
Species	ParentalTreatment	OffspringTreatment	Replicate	Escaped?	EscapeTime	Survival	SurvivalTime	FemaleSize	Food consumption
1	38	38	1	0	24			1088.2
1	38	38	2	0	24			1042.39
1	38	38	3	0	48			1016.94
1	38	38	4	0	96			997.72
1	38	38	5			0	72	966.7
1	38	38	6	0	48			1043.99
1	38	38	7	0	120			1015.11
1	38	38	8	1	240	1	240	1000.16
1	38	38	9	1	240	1	240	1003.82
1	38	38	10	0	192			999.98
1	38	38	11	0	48			1025.03
1	38	38	12	1	240	1	240	968.65
1	38	38	13	0	72			1052.37
1	38	38	14	0	144			1005.55
1	38	38	15	1	240	1	240	1033.13
1	38	38	16	0	24			1038.56
1	38	38	17	1	240	1	240	1018.99
1	38	38	18	0	168			962.13
1	38	38	19	0	96			1040.65
1	38	38	20	0	24			1019.53
1	38	38	21	1	240	1	240	1013.19
1	38	38	22	0	48			1023.09
1	38	38	23	0	48			1076.76
1	38	38	24	0	24			1032.12
1	38	38	25	0	72			1033.88
1	38	38	26	1	240	1	240	1081.45
1	38	38	27	0	72			1043.83
1	38	38	28	0	96			992.048
1	38	38	29	1	240	1	240	1009.39
1	38	38	30	0	48			1016.63
1	38	38	31	0	120			1066.72
1	38	38	32	0	48			1040.79
1	38	38	33	0	24			1042.02
1	38	38	34			0	72	1033.32
1	38	38	35	0	144			1013.32
1	38	38	36	0	48			1083.61
1	38	38	37	1	240	1	240	1044.94
1	38	38	38	0	72			971.001
1	38	38	39	1	240	1	240	1051.04
1	38	38	40	0	192			1015.82
1	38	38	41	0	120			1012.93
1	38	32	1	0	216			1101.57
1	38	32	2	0	192			1054.47
1	38	32	3	1	240	1	240	1071.64
1	38	32	4	0	72			1095.13
1	38	32	5	0	72			1079
1	38	32	6	1	240	1	240	1101.86
1	38	32	7	0	72			1066.44
1	38	32	8	1	240	1	240	1101.74
1	38	32	9	0	144			1046.11
1	38	32	10	1	240	1	240	1024.17
1	38	32	11	0	48			995.38
1	38	32	12	0	72			1097.06
1	38	32	13	0	144			1091.73
1	38	32	14	0	144			1075.29
1	38	32	15	0	192			1017.8
1	38	32	16	0	72			1060.71
1	38	32	17	0	120			1100
1	38	32	18	0	72			1114.5
1	38	32	19	0	72			1055.27
1	38	32	20	1	240	1	240	1060.88
1	38	32	21	0	48			1061.6
1	38	32	22	1	240	1	240	1053.88
1	38	32	23	0	48			1067.78
1	38	32	24	0	144			1119.6
1	38	32	25	0	72			1023.13
1	38	32	26	0	72			1084.95
1	38	32	27	1	240	1	240	1071.55
1	38	32	28	0	72			1071.26
1	38	32	29	0	72			1093.23
1	38	32	30	0	144			1092.96
1	38	32	31	0	48			1046.64
1	38	32	32	0	48			1032.86
1	38	32	33	0	48			1091.01
1	38	32	34	0	216			1095.15
1	38	32	35	0	144			1087.33
1	38	32	36	0	192			1102.26
1	38	32	37	0	120			1070.2
1	38	32	38	1	240	1	240	1025.74
1	38	32	39	0	120			1014.96
1	38	32	40			0	168	1054.15
1	32	32	1	1	240	1	240	1052.44
1	32	32	2	1	240	1	240	1018.12
1	32	32	3	1	240	1	240	1207.53
1	32	32	4	1	240	1	240	1101.22
1	32	32	5	1	240	1	240	1058.29
1	32	32	6	0	144			1093.53
1	32	32	7	0	48			1090.42
1	32	32	8	1	240	1	240	1013.41
1	32	32	9	1	240	1	240	1042.66
1	32	32	10	1	240	1	240	1014.3
1	32	32	11	1	240	1	240	1087.48
1	32	32	12	0	48			1052.84
1	32	32	13	0	144			1089.33
1	32	32	14	1	240	1	240	1053.31
1	32	32	15	1	240	1	240	1058.94
1	32	32	16	0	72			1039.85
1	32	32	17	0	72			1105.03
1	32	32	18	0	72			1085
1	32	32	19	0	72			963.75
1	32	32	20	1	240	1	240	1070.48
1	32	32	21	0	144			1076.1
1	32	32	22	0	216			1031.37
1	32	32	23	0	48			1050.28
1	32	32	24	0	72			1062.42
1	32	32	25	0	216			1003.54
1	32	32	26	0	72			1099.36
1	32	32	27	0	72			1055.24
1	32	32	28	0	72			1056.78
1	32	32	29	0	72			1084.19
1	32	32	30	0	216			1042.94
1	32	32	31	0	72			1079.07
1	32	32	32	0	216			1079.76
1	32	32	33	1	240	1	240	1075.04
1	32	32	34	1	240	1	240	1037.02
1	32	32	35	0	72			991.98
1	32	32	36	0	216			994.22
1	32	38	1	0	48			967.965
1	32	38	2	0	48			993.461
1	32	38	3	0	24			969.22
1	32	38	4	0	144			1037.61
1	32	38	5	0	72			978.133
1	32	38	6	0	72			1025.13
1	32	38	7	0	120			949.399
1	32	38	8	1	240	1	240	1004.6
1	32	38	9	0	192			1012.79
1	32	38	10	0	192			981.249
1	32	38	11			0	144	965.856
1	32	38	12	1	240	1	240	991.148
1	32	38	13	0	144			1026.85
1	32	38	14	0	144			1026.34
1	32	38	15	0	72			1024.65
1	32	38	16	1	240	1	240	998.143
1	32	38	17	0	216			988.586
1	32	38	18	0	168			1020.66
1	32	38	19	0	24			990.821
1	32	38	20	0	120			1016.62
1	32	38	21	1	240	1	240	979.159
1	32	38	22	0	72			1065.07
1	32	38	23	0	72			962.038
1	32	38	24	1	240	1	240	993.763
1	32	38	25	1	240	1	240	1036.24
1	32	38	26	0	216			966.307
1	32	38	27	0	48			987.913
1	32	38	28	0	72			986
1	32	38	29	0	72			1023.4
1	32	38	30	0	144			997.499
1	32	38	31	0	72			1007.6
1	32	38	32	0	168			999.144
1	32	38	33	0	96			1041.06
1	32	38	34	1	240	1	240	998.714
1	32	38	35	0	144			993.227
1	32	38	36	1	240	1	240	953.537
1	32	38	37	0	168			1045.49
1	32	38	38	0	48			1017.54
2	38	38	1			0	120	1279.74
2	38	38	2	1	240	1	240	1286.66	8.2
2	38	38	3	1	240	1	240	1207.32	9.5
2	38	38	4	1	240	1	240	1309.46	12.4
2	38	38	6	1	240	1	240	1316.54	16.3
2	38	38	7	1	240	1	240	1206.61	12.3
2	38	38	9	1	240	1	240	1280.43	10.3
2	38	38	10	1	240	1	240	1288.98	16.5
2	38	38	11	1	240	1	240	1283.72	15.1
2	38	38	12	1	240	1	240	1287.46	14.2
2	38	38	13			0	96	1296.61
2	38	38	14	1	240	1	240	1273.63	9.8
2	38	38	15	1	240	1	240	1342.97	11
2	38	38	16			0	24	1270.92
2	38	38	17			0	48	1154.1
2	38	38	18	0	216			1104.81
2	38	38	19	0	24			1093.92
2	38	38	20	1	240	1	240	1191.56	13
2	38	38	21	1	240	1	240	1211.96	16.5
2	38	38	22	0	144
2	38	38	23			0	48	1139.47
2	38	38	24	1	240	1	240	1141.07	15.8
2	38	38	25	1	240	1	240	1246.33	16.3
2	38	38	26			0	48	1130.82
2	38	38	27			0	24	1145.58
2	38	38	28	1	240	1	240	1149.06	16
2	38	38	29			0	24	1106.59
2	38	38	30	1	240	1	240	1216.31	19.5
2	38	38	31	1	240	1	240	1108.11	12.7
2	38	38	32	1	240	1	240	1211.19	8.3
2	38	38	33	1	240	1	240	1241.3	11.2
2	38	38	34			0	24	1235.04
2	38	38	35	1	240	1	240	1271.22	16.7
2	38	38	36			0	48	1178.68
2	38	38	37	1	240	1	240	1206.48	19.3
2	38	38	38	1	240	1	240	1151.96	14.5
2	38	38	39	1	240	1	240	1163.15	15.5
2	38	38	40	1	240	1	240	1193.05	16.5
2	38	38	41	1	240	1	240	1254.26	19.5
2	38	38	42	1	240	1	240	1189.27	6.7
2	38	38	43	1	240	1	240	1222.64	7.7
2	38	38	44	1	240	1	240	1231.05	15.2
2	38	38	45	1	240	1	240	1238.6	11.6
2	38	38	46			0	192	1168.09	11.375
2	38	38	47			0	168	1135.03	18.8571
2	38	38	48	1	240	1	240	1215.13	11.5
2	38	38	49	1	240	1	240	1162.26	19
2	38	38	50	1	240	1	240	1165.9	17.4
2	38	38	51			0	144	1164.27	10.5
2	38	38	52	1	240	1	240	1267.1	13.5
2	38	38	53	0	144			1344.42
2	38	38	54	1	240	1	240	1267.23	12.5
2	38	38	55	1	240	1	240	1244.25	11.3
2	38	38	56	1	240	1	240	1282.1	7.5
2	38	38	57	1	240	1	240	1174.09	19
2	38	38	58	1	240	1	240	1255.98	15.7
2	38	38	59	1	240	1	240	1281.6	13.5
2	38	38	60			0	24	1302.99
2	38	38	61	1	240	1	240	1206.21	16.5
2	38	38	62			0	216	1208.71	13
2	38	38	63			0	168	1250.99	11.1429
2	38	38	64			0	120	1247.83
2	38	32	1	1	240	1	240	1071.85	10.5
2	38	32	2	0	216			1028.53	9.44444
2	38	32	3	1	240	1	240	1075.18	11
2	38	32	4	1	240	1	240	1026.61	12.2
2	38	32	5	1	240	1	240	1105.05	10.6
2	38	32	6	0	144			1161.82	9
2	38	32	7	0	144			1096.01	2.66667
2	38	32	8	1	240	1	240	1123.22	12.5
2	38	32	9	1	240	1	240	1067.73	8
2	38	32	10	1	240	1	240	1123.01	14.4
2	38	32	11	1	240	1	240	1052.54	12.5
2	38	32	12			0	144	1015.27	8.83333
2	38	32	13	1	240	1	240	1148.78	10.2
2	38	32	14	1	240	1	240	1023.57	8.9
2	38	32	15	0	24			1071.29
2	38	32	16	1	240	1	240	1016.71	11.1
2	38	32	17	1	240	1	240	987.98	9.9
2	38	32	18	0	96			1098.33	9.25
2	38	32	19	1	240	1	240	1133.2	10.2
2	38	32	20	0	24			1073.5
2	38	32	21			0	168	1133	9
2	38	32	22	1	240	1	240	1040.91	13
2	38	32	23	1	240	1	240	1117.95	12.2
2	38	32	24	1	240	1	240	1018.14	8.8
2	32	32	25	1	240	1	240	1188.64	15
2	32	32	26	1	240	1	240	1151.69	14
2	32	32	27			0	168	1190.63	5.71429
2	32	32	28			0	168	1144.37	9.14286
2	32	32	29	1	240	1	240	1135.3	14.5
2	32	32	30	1	240	1	240	1186.66	14
2	32	32	31	1	240	1	240	1169.75	13
2	32	32	32	0	24			1175.25
2	32	32	33	1	240	1	240	1170.95	17.5
2	32	32	34	0	96			1151.56	6.25
2	32	32	35	1	240	1	240	1144.1	12.5
2	32	32	36	1	240	1	240	1051.54	15
2	32	32	37	0	24			1188.78
2	32	32	38	1	240	1	240	1164.21	15
2	32	32	39	1	240	1	240	1248.61	16
2	32	32	40			0	120	1210.38	3
2	32	32	41			0	168	1158.25	7.85714
2	32	32	42	1	240	1	240	1131.62	14.5
2	32	32	43			0	48	1222.74	5
2	32	32	44			0	96	1181.46	0.75
2	32	32	45	1	240	1	240	1096.77	12
2	32	32	46	1	240	1	240	1208.03	14
2	32	32	47	1	240	1	240	1164.49	15
2	32	32	48	1	240	1	240	1111.2	15
2	32	38	1			0	120	1214.46	8
2	32	38	2	1	240	1	240	1162.51	11
2	32	38	3	1	240	1	240	1180.99	16
2	32	38	4	1	240	1	240	1222.35	16.5
2	32	38	5	1	240	1	240	1211.32	14.6
2	32	38	6	0	96			1096.93	13.75
2	32	38	7			0	96	1154.28	2.25
2	32	38	8	1	240	1	240	1127.2	15.5
2	32	38	9	1	240	1	240	1185.12	9.6
2	32	38	10	1	240	1	240	1227.63	16
2	32	38	11	1	240	1	240	1198.69	14.5
2	32	38	12	1	240	1	240	1169.56	10
2	32	38	13	1	240	1	240	1099.54	13.5
2	32	38	14	1	240	1	240	1198.31	16.5
2	32	38	15			0	216	1120.3	15
2	32	38	16			0	120	1208.28	8
2	32	38	17	1	240	1	240	1120.92	8.2
2	32	38	18			0	192	1095.02	11.25
2	32	38	19	1	240	1	240	1225.85	16.1
2	32	38	20	1	240	1	240	1163.87	13.4
2	32	38	21	1	240	1	240	1161.64	8.3
2	32	38	22			0	72	1300.06	0
2	32	38	23			0	120	1212.34	9
2	32	38	24			0	72	1128.62	3.33333
2	32	38	25	1	240	1	240	1216.41	18.5
2	32	38	26			0	144	1139.06	14.1667
2	32	38	27	1	240	1	240	1197.82	16.5
2	32	38	28			0	144	1107.47	10.8333
2	32	38	29	1	240	1	240	1141.54	19
2	32	38	30	1	240	1	240	1090.68	20
2	32	38	31			0	48	1146.42	3.5
2	32	38	32	1	240	1	240	1194.13	13.3
2	32	38	33	1	240	1	240	1189.36	15.1
2	32	38	34			0	72	1157.43	14.3333
2	32	38	35	1	240	1	240	1154.2	12
2	32	38	36	1	240	1	240	1084.82	13.7
2	32	38	37			0	24	1174.3	15
2	32	38	38	1	240	1	240	1078.4	19.5
2	32	38	39			0	144	1213.34	5.66667
2	32	38	40			0	96	1154.56	10.5
2	32	38	41	1	240	1	240	1050.51	17.5
2	32	38	42	1	240	1	240	1159.62	18.3
2	32	38	43	1	240	1	240	1085.15	17.6
2	32	38	44	1	240	1	240	1071.04	17.7
2	32	38	45			0	144	1102.53	20
2	32	38	46	1	240	1	240	1190.71	15.5
2	32	38	47	1	240	1	240	1086.79	19.8
2	32	38	48	1	240	1	240	1119.75	20.5
2	38	32	25	1	240	1	240	1236.2	14.5
2	38	32	26	1	240	1	240	1200.31	11.7
2	38	32	27	1	240	1	240	1210.5	13.9
2	38	32	28			0	72	1228.9	1.66667
2	38	32	29	1	240	1	240	1245.14	10.3
2	38	32	30	0	216			1136.14	9.22222
2	38	32	31	1	240	1	240	1251.83	6.7
2	38	32	32			0	48	1222.29	1
2	38	32	33	1	240	1	240	1234.47	13.4
2	38	32	34			0	240	1208.53	0.5
2	38	32	35			0	48	1214.93	2.5
2	38	32	36	1	240	1	240	1205.61	11
2	38	32	37	1	240	1	240	1236.46	7.5
2	38	32	38	1	240	1	240	1121.59	6
2	38	32	39	1	240	1	240	1214.15	5.6
2	38	32	40			0	48	1204.62	2.5
2	38	32	41	1	240	1	240	1207.42	8.4
2	38	32	42	1	240	1	240	1173.26	2.3
2	38	32	43	1	240	1	240	1242.77	6.7
2	38	32	44	0	120			1209.02	3.2
2	38	32	45			0	144	1220.76	3.33333
2	38	32	46			0	192	1185.13	3.75
2	38	32	47	1	240	1	240	1192.47	4.4
2	38	32	48	1	240	1	240	1157.78	5.9
2	32	32	49	1	240	1	240	1068.98	10
2	32	32	50	0	240			1151.24	7.6
2	32	32	51	1	240	1	240	1112.06	7.4
2	32	32	52	1	240	1	240	1094	15
2	32	32	53			0	216	1157.58	5
2	32	32	54	1	240	1	240	1128.47	12.7
2	32	32	55			0	216	1117.59	8.88889
2	32	32	56	0	48			1107.64	1.5
2	32	32	57	1	240	1	240	1137.24	7.5
2	32	32	58	1	240	1	240	1132.37	7.8
2	32	32	59	1	240	1	240	1109.7	13.5
2	32	32	60	1	240	1	240	1158.46	5.8
2	32	32	61	1	240	1	240	1169.1	16.5
2	32	32	62	1	240	1	240	1104.4	7.9
2	32	32	63	0	24			1188.21
2	32	32	64	1	240	1	240	1107.57	14.7
2	32	32	65	1	240	1	240	1134.01	9.1
2	32	32	66	1	240	1	240	1054.65	13.4
2	32	32	67	1	240	1	240	1118.97	10
2	32	32	68	0	144			1089.13	13.1667
2	32	32	69	1	240	1	240	1082.36	14.9
2	32	32	70	0	120			1133.62	11.6
2	32	32	71	1	240	1	240	1172.98	17.5
2	32	32	72	1	240	1	240	1139.92	18.5
